# Supplementary material for: Optimised syntheses and purifications of 3-aryl/heterocyclic dihydrobis- and hydrotris-(pyrazolyl)borate ligands as their alkali salts
Source: RSC Adv. 2024 Sep 26;14(42):30713–8. doi: 10.1039/d4ra05723f (PMC11425040; doi:10.1039/d4ra05723f)
Supplement: RA-014-D4RA05723F-s002 [file RA-014-D4RA05723F-s002.cif]

# Supplementary Information (SI) for RSC Advances.
# This journal is © The Royal Society of Chemistry 2024

####################################################################### 
# 
# This file contains crystal structure data downloaded from the 
# Cambridge Structural Database (CSD) hosted by the Cambridge 
# Crystallographic Data Centre (CCDC).
# 
# Full information about CCDC data access policies and citation 
# guidelines are available at http://www.ccdc.cam.ac.uk/access/V1 
# 
# Audit and citation data items may have been added by the CCDC. 
# Please retain this information to preserve the provenance of 
# this file and to allow appropriate attribution of the data. 
# 
#######################################################################

data_jrt_natpph_231109_0m_a
_database_code_depnum_ccdc_archive 'CCDC 2357156'
loop_
_audit_author_name
_audit_author_address
'Scott Sulway'
;The University of New South Wales
Australia
;
_audit_update_record             
;
2024-05-22 deposited with the CCDC.	2024-09-13 downloaded from the CCDC.
;
_audit_creation_date             2023-12-20
_audit_creation_method           
;
Olex2 1.3
(compiled 2020.11.12 svn.r5f609507 for OlexSys, GUI svn.r6408)
;
_shelx_SHELXL_version_number     2019/1
_chemical_name_common            ?
_chemical_name_systematic        ?
_chemical_formula_moiety         'C33 H31 B N9 Na'
_chemical_formula_sum            'C33 H31 B N9 Na'
_chemical_formula_weight         587.47
_chemical_melting_point          ?
loop_
_atom_type_symbol
_atom_type_description
_atom_type_scat_dispersion_real
_atom_type_scat_dispersion_imag
_atom_type_scat_source
C C 0.0033 0.0016 'International Tables Vol C Tables 4.2.6.8 and 6.1.1.4'
H H 0.0000 0.0000 'International Tables Vol C Tables 4.2.6.8 and 6.1.1.4'
B B 0.0013 0.0007 'International Tables Vol C Tables 4.2.6.8 and 6.1.1.4'
N N 0.0061 0.0033 'International Tables Vol C Tables 4.2.6.8 and 6.1.1.4'
Na Na 0.0362 0.0249 'International Tables Vol C Tables 4.2.6.8 and 6.1.1.4'

_shelx_space_group_comment       
;
The symmetry employed for this shelxl refinement is uniquely defined
by the following loop, which should always be used as a source of
symmetry information in preference to the above space-group names.
They are only intended as comments.
;
_space_group_crystal_system      trigonal
_space_group_IT_number           147
_space_group_name_H-M_alt        'P -3'
_space_group_name_Hall           '-P 3'
loop_
_space_group_symop_operation_xyz
'x, y, z'
'-y, x-y, z'
'-x+y, -x, z'
'-x, -y, -z'
'y, -x+y, -z'
'x-y, x, -z'

_cell_length_a                   14.9362(3)
_cell_length_b                   14.9362(3)
_cell_length_c                   8.0716(3)
_cell_angle_alpha                90
_cell_angle_beta                 90
_cell_angle_gamma                120
_cell_volume                     1559.45(9)
_cell_formula_units_Z            2
_cell_measurement_reflns_used    9319
_cell_measurement_temperature    100.0
_cell_measurement_theta_max      28.278
_cell_measurement_theta_min      2.728
_shelx_estimated_absorpt_T_max   0.996
_shelx_estimated_absorpt_T_min   0.982
_exptl_absorpt_coefficient_mu    0.090
_exptl_absorpt_correction_T_max  0.7457
_exptl_absorpt_correction_T_min  0.6043
_exptl_absorpt_correction_type   multi-scan
_exptl_absorpt_process_details   
;
SADABS-2016/2 (Bruker,2016/2) was used for absorption correction.
wR2(int) was 0.1053 before and 0.0633 after correction.
The Ratio of minimum to maximum transmission is 0.8104.
The \l/2 correction factor is Not present.
;
_exptl_absorpt_special_details   ?
_exptl_crystal_colour            'clear colourless'
_exptl_crystal_colour_lustre     clear
_exptl_crystal_colour_primary    colourless
_exptl_crystal_density_diffrn    1.251
_exptl_crystal_density_meas      ?
_exptl_crystal_density_method    ?
_exptl_crystal_description       block
_exptl_crystal_F_000             616
_exptl_crystal_size_max          0.2
_exptl_crystal_size_mid          0.1
_exptl_crystal_size_min          0.05
_exptl_transmission_factor_max   ?
_exptl_transmission_factor_min   ?
_diffrn_reflns_av_R_equivalents  0.0520
_diffrn_reflns_av_unetI/netI     0.0272
_diffrn_reflns_Laue_measured_fraction_full 0.994
_diffrn_reflns_Laue_measured_fraction_max 0.995
_diffrn_reflns_limit_h_max       19
_diffrn_reflns_limit_h_min       -19
_diffrn_reflns_limit_k_max       19
_diffrn_reflns_limit_k_min       -19
_diffrn_reflns_limit_l_max       10
_diffrn_reflns_limit_l_min       -10
_diffrn_reflns_number            19605
_diffrn_reflns_point_group_measured_fraction_full 0.994
_diffrn_reflns_point_group_measured_fraction_max 0.995
_diffrn_reflns_theta_full        25.242
_diffrn_reflns_theta_max         28.278
_diffrn_reflns_theta_min         2.727
_diffrn_ambient_temperature      100.0
_diffrn_detector_area_resol_mean ?
_diffrn_measured_fraction_theta_full 0.994
_diffrn_measured_fraction_theta_max 0.995
_diffrn_measurement_device_type  'Bruker D8Quest'
_diffrn_measurement_method       ?
_diffrn_radiation_type           MoK\a
_diffrn_radiation_wavelength     0.71073
_diffrn_source                   ?
_diffrn_source_current           1.4
_diffrn_source_power             0.07
_diffrn_source_voltage           50.0
_reflns_Friedel_coverage         0.000
_reflns_Friedel_fraction_full    .
_reflns_Friedel_fraction_max     .
_reflns_number_gt                2125
_reflns_number_total             2580
_reflns_special_details          
;
 Reflections were merged by SHELXL according to the crystal
 class for the calculation of statistics and refinement.
 
 _reflns_Friedel_fraction is defined as the number of unique
 Friedel pairs measured divided by the number that would be
 possible theoretically, ignoring centric projections and
 systematic absences.
;
_reflns_threshold_expression     'I > 2\s(I)'
_computing_cell_refinement       'SAINT V8.40B (?, 2016)'
_computing_data_collection       ?
_computing_data_reduction        'SAINT V8.40B (?, 2016)'
_computing_molecular_graphics    'Olex2 1.3 (Dolomanov et al., 2009)'
_computing_publication_material  'Olex2 1.3 (Dolomanov et al., 2009)'
_computing_structure_refinement  'XL  (Sheldrick, 2008)'
_computing_structure_solution    'SHELXT 2018/2 (Sheldrick, 2018)'
_refine_diff_density_max         0.298
_refine_diff_density_min         -0.303
_refine_diff_density_rms         0.052
_refine_ls_extinction_coef       .
_refine_ls_extinction_method     none
_refine_ls_goodness_of_fit_ref   1.099
_refine_ls_hydrogen_treatment    constr
_refine_ls_matrix_type           full
_refine_ls_number_parameters     144
_refine_ls_number_reflns         2580
_refine_ls_number_restraints     0
_refine_ls_R_factor_all          0.0603
_refine_ls_R_factor_gt           0.0439
_refine_ls_restrained_S_all      1.099
_refine_ls_shift/su_max          0.000
_refine_ls_shift/su_mean         0.000
_refine_ls_structure_factor_coef Fsqd
_refine_ls_weighting_details     
'w=1/[\s^2^(Fo^2^)+(0.0335P)^2^+1.1897P] where P=(Fo^2^+2Fc^2^)/3'
_refine_ls_weighting_scheme      calc
_refine_ls_wR_factor_gt          0.0983
_refine_ls_wR_factor_ref         0.1156
_refine_special_details          ?
_olex2_refinement_description    
;
1. Fixed Uiso
 At 1.2 times of:
  All B(H) groups, All C(H) groups
 At 1.5 times of:
  All C(H,H,H) groups
2. Others
 Fixed Sof: C11(0.5) H11A(0.5) H11B(0.5) H11C(0.5) C11A(0.5) H11D(0.5)
 H11E(0.5) H11F(0.5)
3.a Ternary CH refined with riding coordinates:
 B1(H1A)
3.b Aromatic/amide H refined with riding coordinates:
 C1(H1), C9(H9), C5(H5), C2(H2), C8(H8), C7(H7), C6(H6)
3.c Idealised Me refined as rotating group:
 C11(H11A,H11B,H11C), C11A(H11D,H11E,H11F)
;
_atom_sites_solution_hydrogens   geom
_atom_sites_solution_primary     dual
_atom_sites_solution_secondary   ?
loop_
_atom_site_label
_atom_site_type_symbol
_atom_site_fract_x
_atom_site_fract_y
_atom_site_fract_z
_atom_site_U_iso_or_equiv
_atom_site_adp_type
_atom_site_occupancy
_atom_site_site_symmetry_order
_atom_site_calc_flag
_atom_site_refinement_flags_posn
_atom_site_refinement_flags_adp
_atom_site_refinement_flags_occupancy
_atom_site_disorder_assembly
_atom_site_disorder_group
Na1 Na 0.666667 0.333333 0.63287(11) 0.0170(2) Uani 1 3 d S T P . .
N1 N 0.55403(9) 0.29360(8) 0.26944(14) 0.0155(2) Uani 1 1 d . . . . .
N2 N 0.51833(9) 0.26957(9) 0.42844(14) 0.0161(2) Uani 1 1 d . . . . .
N3 N 0.84589(10) 0.43745(10) 0.77442(16) 0.0249(3) Uani 1 1 d . . . . .
C3 C 0.41682(10) 0.23930(10) 0.41975(16) 0.0162(3) Uani 1 1 d . . . . .
C4 C 0.34844(10) 0.20169(10) 0.56572(16) 0.0163(3) Uani 1 1 d . . . . .
C1 C 0.47693(10) 0.27876(11) 0.16507(17) 0.0187(3) Uani 1 1 d . . . . .
H1 H 0.483204 0.290003 0.048770 0.022 Uiso 1 1 calc R U . . .
C9 C 0.37532(11) 0.16711(10) 0.70777(17) 0.0191(3) Uani 1 1 d . . . . .
H9 H 0.440436 0.170398 0.713169 0.023 Uiso 1 1 calc R U . . .
C5 C 0.25205(11) 0.19623(11) 0.56078(18) 0.0199(3) Uani 1 1 d . . . . .
H5 H 0.232706 0.219842 0.465400 0.024 Uiso 1 1 calc R U . . .
C2 C 0.38806(11) 0.24468(11) 0.25602(17) 0.0198(3) Uani 1 1 d . . . . .
H2 H 0.321615 0.228312 0.216771 0.024 Uiso 1 1 calc R U . . .
C8 C 0.30782(12) 0.12794(11) 0.84129(18) 0.0220(3) Uani 1 1 d . . . . .
H8 H 0.327057 0.104757 0.937298 0.026 Uiso 1 1 calc R U . . .
C7 C 0.21228(12) 0.12255(11) 0.83490(19) 0.0246(3) Uani 1 1 d . . . . .
H7 H 0.166216 0.095754 0.926308 0.029 Uiso 1 1 calc R U . . .
C6 C 0.18441(11) 0.15650(12) 0.6944(2) 0.0248(3) Uani 1 1 d . . . . .
H6 H 0.119001 0.152592 0.689490 0.030 Uiso 1 1 calc R U . . .
C10 C 0.92894(13) 0.49872(13) 0.7554(3) 0.0350(4) Uani 1 1 d . . . . .
B1 B 0.666667 0.333333 0.2138(3) 0.0158(5) Uani 1 3 d S T P . .
H1A H 0.666667 0.333333 0.089910 0.019 Uiso 1 3 calc R U P . .
C11 C 1.0337(3) 0.5840(3) 0.7771(7) 0.0428(10) Uani 0.5 1 d . . P A 1
H11A H 1.036229 0.649105 0.749402 0.064 Uiso 0.5 1 calc R U P A 1
H11B H 1.080517 0.574256 0.704022 0.064 Uiso 0.5 1 calc R U P A 1
H11C H 1.054968 0.586150 0.892569 0.064 Uiso 0.5 1 calc R U P A 1
C11A C 1.0352(3) 0.5718(3) 0.6759(7) 0.0421(10) Uani 0.5 1 d . . P A 2
H11D H 1.067854 0.531841 0.642141 0.063 Uiso 0.5 1 calc R U P A 2
H11E H 1.079412 0.624533 0.756600 0.063 Uiso 0.5 1 calc R U P A 2
H11F H 1.025618 0.605402 0.578635 0.063 Uiso 0.5 1 calc R U P A 2

loop_
_atom_site_aniso_label
_atom_site_aniso_U_11
_atom_site_aniso_U_22
_atom_site_aniso_U_33
_atom_site_aniso_U_23
_atom_site_aniso_U_13
_atom_site_aniso_U_12
Na1 0.0167(3) 0.0167(3) 0.0176(4) 0.000 0.000 0.00835(14)
N1 0.0151(5) 0.0158(5) 0.0150(5) 0.0003(4) -0.0006(4) 0.0073(4)
N2 0.0158(5) 0.0164(5) 0.0164(5) 0.0004(4) 0.0014(4) 0.0082(4)
N3 0.0257(7) 0.0231(6) 0.0277(7) -0.0020(5) -0.0003(5) 0.0135(6)
C3 0.0151(6) 0.0143(6) 0.0186(6) -0.0010(5) -0.0011(5) 0.0069(5)
C4 0.0160(6) 0.0126(6) 0.0197(6) -0.0021(5) -0.0009(5) 0.0067(5)
C1 0.0186(6) 0.0198(6) 0.0171(6) 0.0011(5) -0.0030(5) 0.0093(5)
C9 0.0173(6) 0.0162(6) 0.0216(7) -0.0004(5) -0.0012(5) 0.0066(5)
C5 0.0198(7) 0.0185(6) 0.0240(7) 0.0019(5) 0.0013(5) 0.0114(5)
C2 0.0159(6) 0.0222(7) 0.0209(7) 0.0014(5) -0.0019(5) 0.0092(5)
C8 0.0253(7) 0.0189(6) 0.0193(7) 0.0006(5) -0.0002(5) 0.0091(6)
C7 0.0272(7) 0.0213(7) 0.0249(7) 0.0026(5) 0.0090(6) 0.0119(6)
C6 0.0207(7) 0.0228(7) 0.0347(8) 0.0046(6) 0.0079(6) 0.0137(6)
C10 0.0242(8) 0.0207(7) 0.0622(12) 0.0023(7) -0.0089(7) 0.0128(7)
B1 0.0161(7) 0.0161(7) 0.0153(11) 0.000 0.000 0.0081(4)
C11 0.0243(18) 0.032(2) 0.063(3) 0.010(2) -0.008(2) 0.0069(15)
C11A 0.0187(16) 0.0302(19) 0.077(3) 0.007(2) 0.006(2) 0.0119(15)

_geom_special_details            
;
 All esds (except the esd in the dihedral angle between two l.s. planes)
 are estimated using the full covariance matrix.  The cell esds are taken
 into account individually in the estimation of esds in distances, angles
 and torsion angles; correlations between esds in cell parameters are only
 used when they are defined by crystal symmetry.  An approximate (isotropic)
 treatment of cell esds is used for estimating esds involving l.s. planes.
;
loop_
_geom_bond_atom_site_label_1
_geom_bond_atom_site_label_2
_geom_bond_distance
_geom_bond_site_symmetry_2
_geom_bond_publ_flag
Na1 N2 2.5355(13) 2_655 ?
Na1 N2 2.5355(13) 3_665 ?
Na1 N2 2.5355(13) . ?
Na1 N3 2.5935(14) . ?
Na1 N3 2.5935(14) 2_655 ?
Na1 N3 2.5935(14) 3_665 ?
N1 N2 1.3671(15) . ?
N1 C1 1.3527(17) . ?
N1 B1 1.5446(13) . ?
N2 C3 1.3499(17) . ?
N3 C10 1.125(2) . ?
C3 C4 1.4742(18) . ?
C3 C2 1.4043(19) . ?
C4 C9 1.3963(19) . ?
C4 C5 1.4013(19) . ?
C1 H1 0.9500 . ?
C1 C2 1.3726(19) . ?
C9 H9 0.9500 . ?
C9 C8 1.389(2) . ?
C5 H5 0.9500 . ?
C5 C6 1.392(2) . ?
C2 H2 0.9500 . ?
C8 H8 0.9500 . ?
C8 C7 1.389(2) . ?
C7 H7 0.9500 . ?
C7 C6 1.388(2) . ?
C6 H6 0.9500 . ?
C10 C11 1.452(4) . ?
C10 C11A 1.546(4) . ?
B1 H1A 1.0000 . ?
C11 H11A 0.9800 . ?
C11 H11B 0.9800 . ?
C11 H11C 0.9800 . ?
C11A H11D 0.9800 . ?
C11A H11E 0.9800 . ?
C11A H11F 0.9800 . ?

loop_
_geom_angle_atom_site_label_1
_geom_angle_atom_site_label_2
_geom_angle_atom_site_label_3
_geom_angle
_geom_angle_site_symmetry_1
_geom_angle_site_symmetry_3
_geom_angle_publ_flag
N2 Na1 N2 82.22(4) 2_655 3_665 ?
N2 Na1 N2 82.22(4) 2_655 . ?
N2 Na1 N2 82.22(4) 3_665 . ?
N2 Na1 N3 93.05(4) 2_655 . ?
N2 Na1 N3 81.31(4) . 2_655 ?
N2 Na1 N3 163.34(5) 2_655 2_655 ?
N2 Na1 N3 163.34(5) . . ?
N2 Na1 N3 81.31(4) 2_655 3_665 ?
N2 Na1 N3 93.05(4) 3_665 2_655 ?
N2 Na1 N3 163.34(5) 3_665 3_665 ?
N2 Na1 N3 93.05(4) . 3_665 ?
N2 Na1 N3 81.31(4) 3_665 . ?
N3 Na1 N3 102.06(4) . 2_655 ?
N3 Na1 N3 102.06(4) 3_665 . ?
N3 Na1 N3 102.06(4) 3_665 2_655 ?
N2 N1 B1 125.50(13) . . ?
C1 N1 N2 110.68(11) . . ?
C1 N1 B1 123.81(13) . . ?
N1 N2 Na1 111.07(8) . . ?
C3 N2 Na1 141.61(9) . . ?
C3 N2 N1 105.34(10) . . ?
C10 N3 Na1 144.66(14) . . ?
N2 C3 C4 122.29(12) . . ?
N2 C3 C2 110.74(12) . . ?
C2 C3 C4 126.91(12) . . ?
C9 C4 C3 121.65(12) . . ?
C9 C4 C5 118.61(13) . . ?
C5 C4 C3 119.69(12) . . ?
N1 C1 H1 125.9 . . ?
N1 C1 C2 108.29(12) . . ?
C2 C1 H1 125.9 . . ?
C4 C9 H9 119.7 . . ?
C8 C9 C4 120.69(13) . . ?
C8 C9 H9 119.7 . . ?
C4 C5 H5 119.7 . . ?
C6 C5 C4 120.56(13) . . ?
C6 C5 H5 119.7 . . ?
C3 C2 H2 127.5 . . ?
C1 C2 C3 104.94(12) . . ?
C1 C2 H2 127.5 . . ?
C9 C8 H8 119.9 . . ?
C9 C8 C7 120.24(13) . . ?
C7 C8 H8 119.9 . . ?
C8 C7 H7 120.1 . . ?
C6 C7 C8 119.73(13) . . ?
C6 C7 H7 120.1 . . ?
C5 C6 H6 119.9 . . ?
C7 C6 C5 120.17(13) . . ?
C7 C6 H6 119.9 . . ?
N3 C10 C11 164.5(3) . . ?
N3 C10 C11A 163.1(3) . . ?
N1 B1 N1 111.91(9) 2_655 3_665 ?
N1 B1 N1 111.91(9) 3_665 . ?
N1 B1 N1 111.91(9) 2_655 . ?
N1 B1 H1A 106.9 2_655 . ?
N1 B1 H1A 106.9 . . ?
N1 B1 H1A 106.9 3_665 . ?
C10 C11 H11A 109.5 . . ?
C10 C11 H11B 109.5 . . ?
C10 C11 H11C 109.5 . . ?
H11A C11 H11B 109.5 . . ?
H11A C11 H11C 109.5 . . ?
H11B C11 H11C 109.5 . . ?
C10 C11A H11D 109.5 . . ?
C10 C11A H11E 109.5 . . ?
C10 C11A H11F 109.5 . . ?
H11D C11A H11E 109.5 . . ?
H11D C11A H11F 109.5 . . ?
H11E C11A H11F 109.5 . . ?

loop_
_geom_torsion_atom_site_label_1
_geom_torsion_atom_site_label_2
_geom_torsion_atom_site_label_3
_geom_torsion_atom_site_label_4
_geom_torsion
_geom_torsion_site_symmetry_1
_geom_torsion_site_symmetry_2
_geom_torsion_site_symmetry_3
_geom_torsion_site_symmetry_4
_geom_torsion_publ_flag
Na1 N2 C3 C4 -22.0(2) . . . . ?
Na1 N2 C3 C2 160.71(11) . . . . ?
Na1 N3 C10 C11 147.0(8) . . . . ?
Na1 N3 C10 C11A -25.4(9) . . . . ?
N1 N2 C3 C4 176.90(11) . . . . ?
N1 N2 C3 C2 -0.41(14) . . . . ?
N1 C1 C2 C3 -0.54(15) . . . . ?
N2 N1 C1 C2 0.32(16) . . . . ?
N2 N1 B1 N1 54.57(17) . . . 2_655 ?
N2 N1 B1 N1 -71.98(15) . . . 3_665 ?
N2 C3 C4 C9 -18.75(19) . . . . ?
N2 C3 C4 C5 163.88(12) . . . . ?
N2 C3 C2 C1 0.59(16) . . . . ?
C3 C4 C9 C8 -177.29(12) . . . . ?
C3 C4 C5 C6 177.03(13) . . . . ?
C4 C3 C2 C1 -176.56(13) . . . . ?
C4 C9 C8 C7 0.1(2) . . . . ?
C4 C5 C6 C7 0.5(2) . . . . ?
C1 N1 N2 Na1 -167.51(8) . . . . ?
C1 N1 N2 C3 0.05(14) . . . . ?
C1 N1 B1 N1 107.41(19) . . . 3_665 ?
C1 N1 B1 N1 -126.05(17) . . . 2_655 ?
C9 C4 C5 C6 -0.4(2) . . . . ?
C9 C8 C7 C6 0.0(2) . . . . ?
C5 C4 C9 C8 0.1(2) . . . . ?
C2 C3 C4 C9 158.10(14) . . . . ?
C2 C3 C4 C5 -19.3(2) . . . . ?
C8 C7 C6 C5 -0.3(2) . . . . ?
B1 N1 N2 Na1 11.95(13) . . . . ?
B1 N1 N2 C3 179.51(9) . . . . ?
B1 N1 C1 C2 -179.15(10) . . . . ?

_shelx_res_file                  
;
TITL JRT_NaTpPh_231109_0m_a.res in P-3
    jrt_natpph_231109_0m_a.res
    created by SHELXL-2019/1 at 10:27:55 on 20-Dec-2023
REM Old TITL JRT_NaTpPh_231109_0m in P-3
REM SHELXT solution in P-3: R1 0.141, Rweak 0.004, Alpha 0.022
REM <I/s> 0.000 for 0 systematic absences, Orientation as input
REM Formula found by SHELXT: C34 N9 Na
CELL 0.71073 14.9362 14.9362 8.0716 90 90 120
ZERR 2 0.0003 0.0003 0.0003 0 0 0
LATT 1
SYMM -Y,+X-Y,+Z
SYMM +Y-X,-X,+Z
SFAC C H B N Na
UNIT 66 62 2 18 2

L.S. 10
PLAN  20
SIZE 0.2 0.1 0.05
TEMP -173.15
CONF
LIST 6
MORE -1
BOND $H
fmap 2
acta
REM <olex2.extras>
REM <HklSrc "%.\\JRT_NaTpPh_231109_0m_a.hkl">
REM </olex2.extras>

WGHT    0.033500    1.189700
FVAR       1.38749
NA1   5    0.666667    0.333333    0.632874    10.33333    0.01669    0.01669 =
         0.01761    0.00000    0.00000    0.00835
N1    4    0.554030    0.293601    0.269437    11.00000    0.01507    0.01576 =
         0.01502    0.00034   -0.00060    0.00725
N2    4    0.518326    0.269568    0.428440    11.00000    0.01584    0.01638 =
         0.01639    0.00037    0.00137    0.00817
N3    4    0.845885    0.437446    0.774420    11.00000    0.02569    0.02306 =
         0.02766   -0.00199   -0.00034    0.01350
C3    1    0.416824    0.239296    0.419748    11.00000    0.01507    0.01435 =
         0.01864   -0.00098   -0.00107    0.00695
C4    1    0.348444    0.201689    0.565722    11.00000    0.01605    0.01257 =
         0.01971   -0.00208   -0.00089    0.00673
C1    1    0.476927    0.278763    0.165073    11.00000    0.01864    0.01982 =
         0.01709    0.00111   -0.00298    0.00927
AFIX  43
H1    2    0.483204    0.290003    0.048770    11.00000   -1.20000
AFIX   0
C9    1    0.375319    0.167109    0.707768    11.00000    0.01726    0.01619 =
         0.02160   -0.00041   -0.00117    0.00657
AFIX  43
H9    2    0.440436    0.170398    0.713169    11.00000   -1.20000
AFIX   0
C5    1    0.252047    0.196225    0.560781    11.00000    0.01977    0.01846 =
         0.02395    0.00188    0.00128    0.01141
AFIX  43
H5    2    0.232706    0.219842    0.465400    11.00000   -1.20000
AFIX   0
C2    1    0.388063    0.244682    0.256017    11.00000    0.01586    0.02221 =
         0.02092    0.00135   -0.00191    0.00923
AFIX  43
H2    2    0.321615    0.228312    0.216771    11.00000   -1.20000
AFIX   0
C8    1    0.307819    0.127940    0.841289    11.00000    0.02529    0.01885 =
         0.01933    0.00063   -0.00015    0.00910
AFIX  43
H8    2    0.327057    0.104757    0.937298    11.00000   -1.20000
AFIX   0
C7    1    0.212280    0.122555    0.834904    11.00000    0.02718    0.02132 =
         0.02492    0.00263    0.00900    0.01188
AFIX  43
H7    2    0.166216    0.095754    0.926308    11.00000   -1.20000
AFIX   0
C6    1    0.184411    0.156496    0.694417    11.00000    0.02066    0.02279 =
         0.03470    0.00463    0.00785    0.01371
AFIX  43
H6    2    0.119001    0.152592    0.689490    11.00000   -1.20000
AFIX   0
C10   1    0.928944    0.498721    0.755407    11.00000    0.02421    0.02068 =
         0.06216    0.00229   -0.00892    0.01281
B1    3    0.666667    0.333333    0.213801    10.33333    0.01612    0.01612 =
         0.01528    0.00000    0.00000    0.00806
AFIX  13
H1A   2    0.666667    0.333333    0.089910    10.33333   -1.20000
AFIX   0
PART 1
C11   1    1.033671    0.583984    0.777113    10.50000    0.02434    0.03167 =
         0.06287    0.00999   -0.00753    0.00691
AFIX 137
H11A  2    1.036229    0.649105    0.749402    10.50000   -1.50000
H11B  2    1.080517    0.574256    0.704022    10.50000   -1.50000
H11C  2    1.054968    0.586150    0.892569    10.50000   -1.50000
AFIX   0
PART 2
C11A  1    1.035175    0.571810    0.675924    10.50000    0.01872    0.03020 =
         0.07686    0.00714    0.00605    0.01190
AFIX 137
H11D  2    1.067854    0.531841    0.642141    10.50000   -1.50000
H11E  2    1.079412    0.624533    0.756600    10.50000   -1.50000
H11F  2    1.025618    0.605402    0.578635    10.50000   -1.50000
AFIX   0
HKLF 4


REM  JRT_NaTpPh_231109_0m_a.res in P-3
REM wR2 = 0.1156, GooF = S = 1.099, Restrained GooF = 1.099 for all data
REM R1 = 0.0439 for 2125 Fo > 4sig(Fo) and 0.0603 for all 2580 data
REM 144 parameters refined using 0 restraints

END

WGHT      0.0335      1.1897

REM Highest difference peak  0.298,  deepest hole -0.303,  1-sigma level  0.052
Q1    1   0.3865  0.2258  0.5028  11.00000  0.05    0.30
Q2    1   0.3626  0.1908  0.6399  11.00000  0.05    0.28
Q3    1   0.2985  0.1892  0.5602  11.00000  0.05    0.25
Q4    1   0.3246  0.1345  0.7593  11.00000  0.05    0.25
Q5    1   0.4403  0.2902  0.2211  11.00000  0.05    0.24
Q6    1   0.6037  0.3039  0.2499  11.00000  0.05    0.23
Q7    1   0.8121  0.3775  0.5681  11.00000  0.05    0.23
Q8    1   0.2566  0.1185  0.8266  11.00000  0.05    0.23
Q9    1   0.5398  0.2794  0.3441  11.00000  0.05    0.23
Q10   1   0.3895  0.2315  0.3373  11.00000  0.05    0.22
Q11   1   0.2253  0.1814  0.6391  11.00000  0.05    0.22
Q12   1   1.0846  0.5744  0.8279  11.00000  0.05    0.21
Q13   1   0.4679  0.2710  0.4419  11.00000  0.05    0.21
Q14   1   0.4212  0.2322  0.1936  11.00000  0.05    0.19
Q15   1   0.2666  0.2752  0.3359  11.00000  0.05    0.18
Q16   1   0.2256  0.0347  0.8126  11.00000  0.05    0.18
Q17   1   0.8603  0.4471  0.5647  11.00000  0.05    0.18
Q18   1   0.7109  0.3607  0.4810  11.00000  0.05    0.17
Q19   1   0.9050  0.4289  0.7830  11.00000  0.05    0.16
Q20   1   0.2070  0.1318  0.7456  11.00000  0.05    0.16
;
_shelx_res_checksum              16269
_olex2_submission_special_instructions 'No special instructions were received'
####################################################################### 
# 
# This file contains crystal structure data downloaded from the 
# Cambridge Structural Database (CSD) hosted by the Cambridge 
# Crystallographic Data Centre (CCDC).
# 
# Full information about CCDC data access policies and citation 
# guidelines are available at http://www.ccdc.cam.ac.uk/access/V1 
# 
# Audit and citation data items may have been added by the CCDC. 
# Please retain this information to preserve the provenance of 
# this file and to allow appropriate attribution of the data. 
# 
#######################################################################

data_jrt61_231102_a
_database_code_depnum_ccdc_archive 'CCDC 2357157'
loop_
_audit_author_name
_audit_author_address
'Scott Sulway'
;The University of New South Wales
Australia
;
_audit_update_record             
;
2024-05-22 deposited with the CCDC.	2024-09-13 downloaded from the CCDC.
;
_audit_creation_date             2023-12-19
_audit_creation_method           
;
Olex2 1.3
(compiled 2020.11.12 svn.r5f609507 for OlexSys, GUI svn.r6408)
;
_shelx_SHELXL_version_number     2019/1
_chemical_name_common            ?
_chemical_name_systematic        ?
_chemical_formula_moiety         'C27 H25 B N9 Na S3'
_chemical_formula_sum            'C27 H25 B N9 Na S3'
_chemical_formula_weight         605.54
_chemical_absolute_configuration ?
_chemical_melting_point          ?
loop_
_atom_type_symbol
_atom_type_description
_atom_type_scat_dispersion_real
_atom_type_scat_dispersion_imag
_atom_type_scat_source
C C 0.0033 0.0016 'International Tables Vol C Tables 4.2.6.8 and 6.1.1.4'
H H 0.0000 0.0000 'International Tables Vol C Tables 4.2.6.8 and 6.1.1.4'
B B 0.0013 0.0007 'International Tables Vol C Tables 4.2.6.8 and 6.1.1.4'
N N 0.0061 0.0033 'International Tables Vol C Tables 4.2.6.8 and 6.1.1.4'
Na Na 0.0362 0.0249 'International Tables Vol C Tables 4.2.6.8 and 6.1.1.4'
S S 0.1246 0.1234 'International Tables Vol C Tables 4.2.6.8 and 6.1.1.4'

_shelx_space_group_comment       
;
The symmetry employed for this shelxl refinement is uniquely defined
by the following loop, which should always be used as a source of
symmetry information in preference to the above space-group names.
They are only intended as comments.
;
_space_group_crystal_system      trigonal
_space_group_IT_number           161
_space_group_name_H-M_alt        'R 3 c'
_space_group_name_Hall           'R 3 -2"c'
loop_
_space_group_symop_operation_xyz
'x, y, z'
'-y, x-y, z'
'-x+y, -x, z'
'-y, -x, z+1/2'
'-x+y, y, z+1/2'
'x, x-y, z+1/2'
'x+2/3, y+1/3, z+1/3'
'-y+2/3, x-y+1/3, z+1/3'
'-x+y+2/3, -x+1/3, z+1/3'
'-y+2/3, -x+1/3, z+5/6'
'-x+y+2/3, y+1/3, z+5/6'
'x+2/3, x-y+1/3, z+5/6'
'x+1/3, y+2/3, z+2/3'
'-y+1/3, x-y+2/3, z+2/3'
'-x+y+1/3, -x+2/3, z+2/3'
'-y+1/3, -x+2/3, z+7/6'
'-x+y+1/3, y+2/3, z+7/6'
'x+1/3, x-y+2/3, z+7/6'

_cell_length_a                   17.1463(5)
_cell_length_b                   17.1463(5)
_cell_length_c                   17.0555(7)
_cell_angle_alpha                90
_cell_angle_beta                 90
_cell_angle_gamma                120
_cell_volume                     4342.5(3)
_cell_formula_units_Z            6
_cell_measurement_reflns_used    9840
_cell_measurement_temperature    100.0
_cell_measurement_theta_max      32.985
_cell_measurement_theta_min      2.376
_shelx_estimated_absorpt_T_max   0.985
_shelx_estimated_absorpt_T_min   0.914
_exptl_absorpt_coefficient_mu    0.307
_exptl_absorpt_correction_T_max  0.7465
_exptl_absorpt_correction_T_min  0.5832
_exptl_absorpt_correction_type   multi-scan
_exptl_absorpt_process_details   
;
SADABS-2016/2 (Bruker,2016/2) was used for absorption correction.
wR2(int) was 0.0918 before and 0.0617 after correction.
The Ratio of minimum to maximum transmission is 0.7812.
The \l/2 correction factor is Not present.
;
_exptl_absorpt_special_details   ?
_exptl_crystal_colour            'clear colourless'
_exptl_crystal_colour_lustre     clear
_exptl_crystal_colour_primary    colourless
_exptl_crystal_density_diffrn    1.389
_exptl_crystal_density_meas      ?
_exptl_crystal_density_method    ?
_exptl_crystal_description       needle
_exptl_crystal_F_000             1884
_exptl_crystal_size_max          0.3
_exptl_crystal_size_mid          0.25
_exptl_crystal_size_min          0.05
_exptl_transmission_factor_max   ?
_exptl_transmission_factor_min   ?
_diffrn_reflns_av_R_equivalents  0.0440
_diffrn_reflns_av_unetI/netI     0.0249
_diffrn_reflns_Laue_measured_fraction_full 1.000
_diffrn_reflns_Laue_measured_fraction_max 1.000
_diffrn_reflns_limit_h_max       24
_diffrn_reflns_limit_h_min       -24
_diffrn_reflns_limit_k_max       24
_diffrn_reflns_limit_k_min       -24
_diffrn_reflns_limit_l_max       24
_diffrn_reflns_limit_l_min       -24
_diffrn_reflns_number            23363
_diffrn_reflns_point_group_measured_fraction_full 0.999
_diffrn_reflns_point_group_measured_fraction_max 1.000
_diffrn_reflns_theta_full        25.242
_diffrn_reflns_theta_max         30.508
_diffrn_reflns_theta_min         2.376
_diffrn_ambient_temperature      100.0
_diffrn_detector_area_resol_mean ?
_diffrn_measured_fraction_theta_full 1.000
_diffrn_measured_fraction_theta_max 1.000
_diffrn_measurement_device_type  'Bruker D8Quest'
_diffrn_measurement_method       ?
_diffrn_radiation_type           MoK\a
_diffrn_radiation_wavelength     0.71073
_diffrn_source                   ?
_diffrn_source_current           1.4
_diffrn_source_power             0.07
_diffrn_source_voltage           50.0
_reflns_Friedel_coverage         0.991
_reflns_Friedel_fraction_full    0.999
_reflns_Friedel_fraction_max     0.999
_reflns_number_gt                2806
_reflns_number_total             2967
_reflns_special_details          
;
 Reflections were merged by SHELXL according to the crystal
 class for the calculation of statistics and refinement.
 
 _reflns_Friedel_fraction is defined as the number of unique
 Friedel pairs measured divided by the number that would be
 possible theoretically, ignoring centric projections and
 systematic absences.
;
_reflns_threshold_expression     'I > 2\s(I)'
_computing_cell_refinement       'SAINT V8.40B (?, 2016)'
_computing_data_collection       ?
_computing_data_reduction        'SAINT V8.40B (?, 2016)'
_computing_molecular_graphics    'Olex2 1.3 (Dolomanov et al., 2009)'
_computing_publication_material  'Olex2 1.3 (Dolomanov et al., 2009)'
_computing_structure_refinement  'XL  (Sheldrick, 2008)'
_computing_structure_solution    'SHELXT 2018/2 (Sheldrick, 2018)'
_refine_diff_density_max         0.277
_refine_diff_density_min         -0.256
_refine_diff_density_rms         0.059
_refine_ls_abs_structure_details 
;
 Flack x determined using 1363 quotients [(I+)-(I-)]/[(I+)+(I-)]
 (Parsons, Flack and Wagner, Acta Cryst. B69 (2013) 249-259).
;
_refine_ls_abs_structure_Flack   0.04(2)
_refine_ls_extinction_coef       .
_refine_ls_extinction_method     none
_refine_ls_goodness_of_fit_ref   1.180
_refine_ls_hydrogen_treatment    constr
_refine_ls_matrix_type           full
_refine_ls_number_parameters     125
_refine_ls_number_reflns         2967
_refine_ls_number_restraints     1
_refine_ls_R_factor_all          0.0399
_refine_ls_R_factor_gt           0.0343
_refine_ls_restrained_S_all      1.180
_refine_ls_shift/su_max          0.000
_refine_ls_shift/su_mean         0.000
_refine_ls_structure_factor_coef Fsqd
_refine_ls_weighting_details     
'w=1/[\s^2^(Fo^2^)+(0.0230P)^2^+8.4477P] where P=(Fo^2^+2Fc^2^)/3'
_refine_ls_weighting_scheme      calc
_refine_ls_wR_factor_gt          0.0782
_refine_ls_wR_factor_ref         0.0852
_refine_special_details          ?
_olex2_refinement_description    
;
1. Fixed Uiso
 At 1.2 times of:
  All B(H) groups, All C(H) groups
 At 1.5 times of:
  All C(H,H,H) groups
2.a Ternary CH refined with riding coordinates:
 B1(H1A)
2.b Aromatic/amide H refined with riding coordinates:
 C1(H1), C2(H2), C5(H5), C6(H6), C7(H7)
2.c Idealised Me refined as rotating group:
 C9(H9A,H9B,H9C)
;
_atom_sites_solution_hydrogens   geom
_atom_sites_solution_primary     dual
_atom_sites_solution_secondary   ?
loop_
_atom_site_label
_atom_site_type_symbol
_atom_site_fract_x
_atom_site_fract_y
_atom_site_fract_z
_atom_site_U_iso_or_equiv
_atom_site_adp_type
_atom_site_occupancy
_atom_site_site_symmetry_order
_atom_site_calc_flag
_atom_site_refinement_flags_posn
_atom_site_refinement_flags_adp
_atom_site_refinement_flags_occupancy
_atom_site_disorder_assembly
_atom_site_disorder_group
S1 S 0.12446(5) 0.28283(4) 0.48382(4) 0.02494(15) Uani 1 1 d . . . . .
Na1 Na 0.333333 0.666667 0.45113(9) 0.0147(3) Uani 1 3 d S T P . .
N1 N 0.27462(13) 0.56804(14) 0.62484(11) 0.0146(4) Uani 1 1 d . . . . .
N2 N 0.24904(13) 0.54117(13) 0.54933(12) 0.0146(4) Uani 1 1 d . . . . .
N3 N 0.19493(16) 0.63743(15) 0.37395(14) 0.0238(5) Uani 1 1 d . . . . .
C1 C 0.24033(16) 0.49620(16) 0.67352(15) 0.0180(4) Uani 1 1 d . . . . .
H1 H 0.249296 0.498511 0.728632 0.022 Uiso 1 1 calc R U . . .
C3 C 0.19756(16) 0.45059(15) 0.55233(14) 0.0155(4) Uani 1 1 d . . . . .
C2 C 0.19034(17) 0.41920(17) 0.63018(16) 0.0199(5) Uani 1 1 d . . . . .
H2 H 0.158295 0.358769 0.648366 0.024 Uiso 1 1 calc R U . . .
C8 C 0.14149(17) 0.65386(17) 0.35319(16) 0.0210(5) Uani 1 1 d . . . . .
C5 C 0.13803(16) 0.42001(17) 0.41127(16) 0.0204(5) Uani 1 1 d . . . . .
H5 H 0.150862 0.479247 0.398716 0.025 Uiso 1 1 calc R U . . .
C9 C 0.07528(19) 0.6779(2) 0.32623(18) 0.0272(6) Uani 1 1 d . . . . .
H9A H 0.090387 0.702068 0.272853 0.041 Uiso 1 1 calc R U . . .
H9B H 0.075869 0.723478 0.361248 0.041 Uiso 1 1 calc R U . . .
H9C H 0.015202 0.624178 0.326502 0.041 Uiso 1 1 calc R U . . .
C4 C 0.15747(16) 0.39639(15) 0.48227(15) 0.0168(4) Uani 1 1 d . . . . .
C6 C 0.09627(18) 0.34567(18) 0.35809(17) 0.0248(5) Uani 1 1 d . . . . .
H6 H 0.078727 0.350362 0.306266 0.030 Uiso 1 1 calc R U . . .
C7 C 0.08432(19) 0.26732(18) 0.38972(18) 0.0263(6) Uani 1 1 d . . . . .
H7 H 0.057159 0.211234 0.362945 0.032 Uiso 1 1 calc R U . . .
B1 B 0.333333 0.666667 0.6514(3) 0.0158(8) Uani 1 3 d S T P . .
H1A H 0.333333 0.666667 0.710027 0.019 Uiso 1 3 calc R U P . .

loop_
_atom_site_aniso_label
_atom_site_aniso_U_11
_atom_site_aniso_U_22
_atom_site_aniso_U_33
_atom_site_aniso_U_23
_atom_site_aniso_U_13
_atom_site_aniso_U_12
S1 0.0246(3) 0.0128(3) 0.0354(3) -0.0020(2) -0.0012(3) 0.0079(2)
Na1 0.0143(4) 0.0143(4) 0.0154(7) 0.000 0.000 0.0072(2)
N1 0.0149(8) 0.0145(8) 0.0146(8) 0.0012(7) 0.0015(7) 0.0075(7)
N2 0.0137(8) 0.0117(8) 0.0172(8) -0.0006(7) -0.0003(7) 0.0055(7)
N3 0.0230(11) 0.0179(10) 0.0283(11) 0.0014(8) -0.0038(9) 0.0085(9)
C1 0.0176(10) 0.0169(11) 0.0195(10) 0.0045(9) 0.0040(9) 0.0086(9)
C3 0.0131(9) 0.0112(9) 0.0220(10) -0.0004(8) 0.0018(8) 0.0058(8)
C2 0.0199(11) 0.0146(10) 0.0249(11) 0.0058(9) 0.0053(9) 0.0084(9)
C8 0.0184(11) 0.0171(11) 0.0244(12) 0.0010(9) -0.0010(9) 0.0065(9)
C5 0.0168(10) 0.0139(10) 0.0275(12) -0.0023(9) -0.0003(9) 0.0053(9)
C9 0.0205(12) 0.0276(14) 0.0348(14) 0.0062(11) 0.0006(10) 0.0131(11)
C4 0.0117(9) 0.0120(9) 0.0254(11) -0.0002(8) 0.0023(8) 0.0048(8)
C6 0.0207(12) 0.0194(11) 0.0299(13) -0.0048(10) -0.0010(10) 0.0068(10)
C7 0.0197(11) 0.0170(11) 0.0353(14) -0.0102(10) -0.0012(10) 0.0041(10)
B1 0.0156(11) 0.0156(11) 0.0162(18) 0.000 0.000 0.0078(6)

_geom_special_details            
;
 All esds (except the esd in the dihedral angle between two l.s. planes)
 are estimated using the full covariance matrix.  The cell esds are taken
 into account individually in the estimation of esds in distances, angles
 and torsion angles; correlations between esds in cell parameters are only
 used when they are defined by crystal symmetry.  An approximate (isotropic)
 treatment of cell esds is used for estimating esds involving l.s. planes.
;
loop_
_geom_bond_atom_site_label_1
_geom_bond_atom_site_label_2
_geom_bond_distance
_geom_bond_site_symmetry_2
_geom_bond_publ_flag
S1 C4 1.735(2) . ?
S1 C7 1.714(3) . ?
Na1 N2 2.533(2) 2_665 ?
Na1 N2 2.533(2) . ?
Na1 N2 2.533(2) 3_565 ?
Na1 N3 2.535(3) . ?
Na1 N3 2.535(3) 3_565 ?
Na1 N3 2.535(3) 2_665 ?
N1 N2 1.364(3) . ?
N1 C1 1.352(3) . ?
N1 B1 1.541(2) . ?
N2 C3 1.350(3) . ?
N3 C8 1.141(4) . ?
C1 H1 0.9500 . ?
C1 C2 1.376(4) . ?
C3 C2 1.415(4) . ?
C3 C4 1.458(3) . ?
C2 H2 0.9500 . ?
C8 C9 1.462(4) . ?
C5 H5 0.9500 . ?
C5 C4 1.370(4) . ?
C5 C6 1.431(4) . ?
C9 H9A 0.9800 . ?
C9 H9B 0.9800 . ?
C9 H9C 0.9800 . ?
C6 H6 0.9500 . ?
C6 C7 1.365(4) . ?
C7 H7 0.9500 . ?
B1 H1A 1.0000 . ?

loop_
_geom_angle_atom_site_label_1
_geom_angle_atom_site_label_2
_geom_angle_atom_site_label_3
_geom_angle
_geom_angle_site_symmetry_1
_geom_angle_site_symmetry_3
_geom_angle_publ_flag
C7 S1 C4 92.31(13) . . ?
N2 Na1 N2 81.02(8) 3_565 . ?
N2 Na1 N2 81.02(8) 3_565 2_665 ?
N2 Na1 N2 81.02(8) . 2_665 ?
N2 Na1 N3 87.46(7) 3_565 . ?
N2 Na1 N3 95.47(7) 3_565 3_565 ?
N2 Na1 N3 87.46(7) 2_665 3_565 ?
N2 Na1 N3 95.47(7) . . ?
N2 Na1 N3 87.46(7) . 2_665 ?
N2 Na1 N3 168.34(9) . 3_565 ?
N2 Na1 N3 95.47(7) 2_665 2_665 ?
N2 Na1 N3 168.34(9) 2_665 . ?
N2 Na1 N3 168.34(9) 3_565 2_665 ?
N3 Na1 N3 95.48(9) . 3_565 ?
N3 Na1 N3 95.48(9) 3_565 2_665 ?
N3 Na1 N3 95.48(9) . 2_665 ?
N2 N1 B1 124.8(2) . . ?
C1 N1 N2 110.6(2) . . ?
C1 N1 B1 124.5(2) . . ?
N1 N2 Na1 112.75(14) . . ?
C3 N2 Na1 140.31(16) . . ?
C3 N2 N1 105.52(19) . . ?
C8 N3 Na1 154.2(2) . . ?
N1 C1 H1 125.6 . . ?
N1 C1 C2 108.8(2) . . ?
C2 C1 H1 125.6 . . ?
N2 C3 C2 110.8(2) . . ?
N2 C3 C4 122.1(2) . . ?
C2 C3 C4 127.1(2) . . ?
C1 C2 C3 104.2(2) . . ?
C1 C2 H2 127.9 . . ?
C3 C2 H2 127.9 . . ?
N3 C8 C9 178.2(3) . . ?
C4 C5 H5 123.7 . . ?
C4 C5 C6 112.6(2) . . ?
C6 C5 H5 123.7 . . ?
C8 C9 H9A 109.5 . . ?
C8 C9 H9B 109.5 . . ?
C8 C9 H9C 109.5 . . ?
H9A C9 H9B 109.5 . . ?
H9A C9 H9C 109.5 . . ?
H9B C9 H9C 109.5 . . ?
C3 C4 S1 119.23(18) . . ?
C5 C4 S1 110.74(18) . . ?
C5 C4 C3 130.0(2) . . ?
C5 C6 H6 123.6 . . ?
C7 C6 C5 112.8(3) . . ?
C7 C6 H6 123.6 . . ?
S1 C7 H7 124.3 . . ?
C6 C7 S1 111.5(2) . . ?
C6 C7 H7 124.3 . . ?
N1 B1 N1 111.74(16) 3_565 . ?
N1 B1 N1 111.74(16) . 2_665 ?
N1 B1 N1 111.74(16) 3_565 2_665 ?
N1 B1 H1A 107.1 3_565 . ?
N1 B1 H1A 107.1 . . ?
N1 B1 H1A 107.1 2_665 . ?

loop_
_geom_torsion_atom_site_label_1
_geom_torsion_atom_site_label_2
_geom_torsion_atom_site_label_3
_geom_torsion_atom_site_label_4
_geom_torsion
_geom_torsion_site_symmetry_1
_geom_torsion_site_symmetry_2
_geom_torsion_site_symmetry_3
_geom_torsion_site_symmetry_4
_geom_torsion_publ_flag
Na1 N2 C3 C2 164.23(18) . . . . ?
Na1 N2 C3 C4 -15.3(4) . . . . ?
N1 N2 C3 C2 -0.2(3) . . . . ?
N1 N2 C3 C4 -179.7(2) . . . . ?
N1 C1 C2 C3 0.1(3) . . . . ?
N2 N1 C1 C2 -0.2(3) . . . . ?
N2 N1 B1 N1 -71.4(3) . . . 2_665 ?
N2 N1 B1 N1 54.6(3) . . . 3_565 ?
N2 C3 C2 C1 0.1(3) . . . . ?
N2 C3 C4 S1 159.15(19) . . . . ?
N2 C3 C4 C5 -22.6(4) . . . . ?
C1 N1 N2 Na1 -169.05(15) . . . . ?
C1 N1 N2 C3 0.2(3) . . . . ?
C1 N1 B1 N1 -124.4(3) . . . 3_565 ?
C1 N1 B1 N1 109.5(3) . . . 2_665 ?
C2 C3 C4 S1 -20.2(3) . . . . ?
C2 C3 C4 C5 158.0(3) . . . . ?
C5 C6 C7 S1 -0.6(3) . . . . ?
C4 S1 C7 C6 0.5(2) . . . . ?
C4 C3 C2 C1 179.5(2) . . . . ?
C4 C5 C6 C7 0.4(3) . . . . ?
C6 C5 C4 S1 0.0(3) . . . . ?
C6 C5 C4 C3 -178.4(2) . . . . ?
C7 S1 C4 C3 178.3(2) . . . . ?
C7 S1 C4 C5 -0.3(2) . . . . ?
B1 N1 N2 Na1 11.8(2) . . . . ?
B1 N1 N2 C3 -178.96(17) . . . . ?
B1 N1 C1 C2 179.00(17) . . . . ?

_shelx_res_file                  
;
TITL JRT61_231102_a.res in R3c
    jrt61_231102_a.res
    created by SHELXL-2019/1 at 09:21:51 on 19-Dec-2023
REM Old TITL JRT61_231102 in R3c
REM SHELXT solution in R3c: R1 0.079, Rweak 0.008, Alpha 0.002
REM <I/s> 0.324 for 105 systematic absences, Orientation as input
REM Flack x = 0.081 ( 0.021 ) from 945 Parsons' quotients
REM Formula found by SHELXT: C28 N9 Na S3
CELL 0.71073 17.1463 17.1463 17.0555 90 90 120
ZERR 6 0.0005 0.0005 0.0007 0 0 0
LATT -3
SYMM -Y,+X-Y,+Z
SYMM +Y-X,-X,+Z
SYMM -Y,-X,0.5+Z
SYMM +Y-X,+Y,0.5+Z
SYMM +X,+X-Y,0.5+Z
SFAC C H B N Na S
UNIT 162 150 6 54 6 18

L.S. 10
PLAN  1
SIZE 0.3 0.25 0.05
TEMP -173.15
CONF
LIST 6
MORE -1
BOND $H
fmap 2
acta
SHEL 9999 0.7
REM <olex2.extras>
REM <HklSrc "%.\\JRT61_231102_a.hkl">
REM </olex2.extras>

WGHT    0.023000    8.447700
FVAR       0.22222
S1    6    0.124457    0.282829    0.483819    11.00000    0.02465    0.01285 =
         0.03542   -0.00201   -0.00122    0.00794
NA1   5    0.333333    0.666667    0.451131    10.33333    0.01433    0.01433 =
         0.01538    0.00000    0.00000    0.00716
N1    4    0.274619    0.568044    0.624836    11.00000    0.01490    0.01451 =
         0.01462    0.00123    0.00150    0.00749
N2    4    0.249036    0.541173    0.549333    11.00000    0.01370    0.01171 =
         0.01723   -0.00058   -0.00027    0.00550
N3    4    0.194931    0.637432    0.373946    11.00000    0.02296    0.01794 =
         0.02834    0.00135   -0.00385    0.00850
C1    1    0.240331    0.496196    0.673524    11.00000    0.01763    0.01686 =
         0.01949    0.00449    0.00397    0.00864
AFIX  43
H1    2    0.249296    0.498511    0.728632    11.00000   -1.20000
AFIX   0
C3    1    0.197557    0.450594    0.552330    11.00000    0.01311    0.01116 =
         0.02198   -0.00040    0.00181    0.00579
C2    1    0.190339    0.419203    0.630179    11.00000    0.01991    0.01455 =
         0.02486    0.00581    0.00530    0.00839
AFIX  43
H2    2    0.158295    0.358769    0.648366    11.00000   -1.20000
AFIX   0
C8    1    0.141486    0.653855    0.353193    11.00000    0.01837    0.01706 =
         0.02436    0.00096   -0.00101    0.00648
C5    1    0.138028    0.420007    0.411271    11.00000    0.01680    0.01390 =
         0.02746   -0.00233   -0.00034    0.00529
AFIX  43
H5    2    0.150862    0.479247    0.398716    11.00000   -1.20000
AFIX   0
C9    1    0.075279    0.677874    0.326226    11.00000    0.02051    0.02762 =
         0.03484    0.00620    0.00055    0.01311
AFIX 137
H9A   2    0.090387    0.702068    0.272853    11.00000   -1.50000
H9B   2    0.075869    0.723478    0.361248    11.00000   -1.50000
H9C   2    0.015202    0.624178    0.326502    11.00000   -1.50000
AFIX   0
C4    1    0.157474    0.396392    0.482271    11.00000    0.01169    0.01197 =
         0.02536   -0.00021    0.00232    0.00481
C6    1    0.096271    0.345674    0.358094    11.00000    0.02072    0.01936 =
         0.02993   -0.00482   -0.00103    0.00681
AFIX  43
H6    2    0.078727    0.350362    0.306266    11.00000   -1.20000
AFIX   0
C7    1    0.084318    0.267323    0.389724    11.00000    0.01971    0.01695 =
         0.03535   -0.01015   -0.00122    0.00409
AFIX  43
H7    2    0.057159    0.211234    0.362945    11.00000   -1.20000
AFIX   0
B1    3    0.333333    0.666667    0.651394    10.33333    0.01557    0.01557 =
         0.01620    0.00000    0.00000    0.00778
AFIX  13
H1A   2    0.333333    0.666667    0.710027    10.33333   -1.20000
AFIX   0
HKLF 4


REM  JRT61_231102_a.res in R3c
REM wR2 = 0.0852, GooF = S = 1.180, Restrained GooF = 1.180 for all data
REM R1 = 0.0343 for 2806 Fo > 4sig(Fo) and 0.0399 for all 2967 data
REM 125 parameters refined using 1 restraints

END

WGHT      0.0230      8.4478

REM Highest difference peak  0.277,  deepest hole -0.256,  1-sigma level  0.059
Q1    1   0.3333  0.6667  0.7454  10.33333  0.05    0.28
;
_shelx_res_checksum              82183
_olex2_submission_special_instructions 'No special instructions were received'
####################################################################### 
# 
# This file contains crystal structure data downloaded from the 
# Cambridge Structural Database (CSD) hosted by the Cambridge 
# Crystallographic Data Centre (CCDC).
# 
# Full information about CCDC data access policies and citation 
# guidelines are available at http://www.ccdc.cam.ac.uk/access/V1 
# 
# Audit and citation data items may have been added by the CCDC. 
# Please retain this information to preserve the provenance of 
# this file and to allow appropriate attribution of the data. 
# 
#######################################################################

data_jtm07_231109_a
_database_code_depnum_ccdc_archive 'CCDC 2357158'
loop_
_audit_author_name
_audit_author_address
'Scott Sulway'
;The University of New South Wales
Australia
;
_audit_update_record             
;
2024-05-22 deposited with the CCDC.	2024-09-13 downloaded from the CCDC.
;
_audit_creation_date             2024-02-21
_audit_creation_method           
;
Olex2 1.3
(compiled 2020.11.12 svn.r5f609507 for OlexSys, GUI svn.r6408)
;
_shelx_SHELXL_version_number     2019/1
_chemical_name_common            ?
_chemical_name_systematic        ?
_chemical_formula_moiety         'C14 H12 B K N4 O2'
_chemical_formula_sum            'C14 H12 B K N4 O2'
_chemical_formula_weight         318.19
_chemical_melting_point          ?
loop_
_atom_type_symbol
_atom_type_description
_atom_type_scat_dispersion_real
_atom_type_scat_dispersion_imag
_atom_type_scat_source
C C 0.0033 0.0016 'International Tables Vol C Tables 4.2.6.8 and 6.1.1.4'
H H 0.0000 0.0000 'International Tables Vol C Tables 4.2.6.8 and 6.1.1.4'
B B 0.0013 0.0007 'International Tables Vol C Tables 4.2.6.8 and 6.1.1.4'
K K 0.2009 0.2494 'International Tables Vol C Tables 4.2.6.8 and 6.1.1.4'
N N 0.0061 0.0033 'International Tables Vol C Tables 4.2.6.8 and 6.1.1.4'
O O 0.0106 0.0060 'International Tables Vol C Tables 4.2.6.8 and 6.1.1.4'

_shelx_space_group_comment       
;
The symmetry employed for this shelxl refinement is uniquely defined
by the following loop, which should always be used as a source of
symmetry information in preference to the above space-group names.
They are only intended as comments.
;
_space_group_crystal_system      orthorhombic
_space_group_IT_number           62
_space_group_name_H-M_alt        'P n m a'
_space_group_name_Hall           '-P 2ac 2n'
loop_
_space_group_symop_operation_xyz
'x, y, z'
'-x+1/2, -y, z+1/2'
'-x, y+1/2, -z'
'x+1/2, -y+1/2, -z+1/2'
'-x, -y, -z'
'x-1/2, y, -z-1/2'
'x, -y-1/2, z'
'-x-1/2, y-1/2, z-1/2'

_cell_length_a                   11.7918(6)
_cell_length_b                   23.2058(13)
_cell_length_c                   5.2271(3)
_cell_angle_alpha                90
_cell_angle_beta                 90
_cell_angle_gamma                90
_cell_volume                     1430.33(14)
_cell_formula_units_Z            4
_cell_measurement_reflns_used    9876
_cell_measurement_temperature    100.0
_cell_measurement_theta_max      33.190
_cell_measurement_theta_min      3.877
_shelx_estimated_absorpt_T_max   0.963
_shelx_estimated_absorpt_T_min   0.927
_exptl_absorpt_coefficient_mu    0.383
_exptl_absorpt_correction_T_max  0.7465
_exptl_absorpt_correction_T_min  0.6251
_exptl_absorpt_correction_type   multi-scan
_exptl_absorpt_process_details   
;
SADABS-2016/2 (Bruker,2016/2) was used for absorption correction.
wR2(int) was 0.1527 before and 0.0806 after correction.
The Ratio of minimum to maximum transmission is 0.8374.
The \l/2 correction factor is Not present.
;
_exptl_absorpt_special_details   ?
_exptl_crystal_colour            'clear colourless'
_exptl_crystal_colour_lustre     clear
_exptl_crystal_colour_primary    colourless
_exptl_crystal_density_diffrn    1.478
_exptl_crystal_density_meas      ?
_exptl_crystal_density_method    ?
_exptl_crystal_description       prism
_exptl_crystal_F_000             656
_exptl_crystal_size_max          0.2
_exptl_crystal_size_mid          0.15
_exptl_crystal_size_min          0.1
_exptl_transmission_factor_max   ?
_exptl_transmission_factor_min   ?
_diffrn_reflns_av_R_equivalents  0.0540
_diffrn_reflns_av_unetI/netI     0.0190
_diffrn_reflns_Laue_measured_fraction_full 0.995
_diffrn_reflns_Laue_measured_fraction_max 0.996
_diffrn_reflns_limit_h_max       14
_diffrn_reflns_limit_h_min       -15
_diffrn_reflns_limit_k_max       30
_diffrn_reflns_limit_k_min       -30
_diffrn_reflns_limit_l_max       6
_diffrn_reflns_limit_l_min       -6
_diffrn_reflns_number            39510
_diffrn_reflns_point_group_measured_fraction_full 0.995
_diffrn_reflns_point_group_measured_fraction_max 0.996
_diffrn_reflns_theta_full        25.242
_diffrn_reflns_theta_max         28.263
_diffrn_reflns_theta_min         3.565
_diffrn_ambient_temperature      100.0
_diffrn_detector_area_resol_mean ?
_diffrn_measured_fraction_theta_full 0.995
_diffrn_measured_fraction_theta_max 0.996
_diffrn_measurement_device_type  'Bruker D8Quest'
_diffrn_measurement_method       ?
_diffrn_radiation_type           MoK\a
_diffrn_radiation_wavelength     0.71073
_diffrn_source                   ?
_diffrn_source_current           1.4
_diffrn_source_power             0.07
_diffrn_source_voltage           50.0
_reflns_Friedel_coverage         0.000
_reflns_Friedel_fraction_full    .
_reflns_Friedel_fraction_max     .
_reflns_number_gt                1661
_reflns_number_total             1797
_reflns_special_details          
;
 Reflections were merged by SHELXL according to the crystal
 class for the calculation of statistics and refinement.
 
 _reflns_Friedel_fraction is defined as the number of unique
 Friedel pairs measured divided by the number that would be
 possible theoretically, ignoring centric projections and
 systematic absences.
;
_reflns_threshold_expression     'I > 2\s(I)'
_computing_cell_refinement       'SAINT V8.40B (?, 2016)'
_computing_data_collection       ?
_computing_data_reduction        'SAINT V8.40B (?, 2016)'
_computing_molecular_graphics    'Olex2 1.3 (Dolomanov et al., 2009)'
_computing_publication_material  'Olex2 1.3 (Dolomanov et al., 2009)'
_computing_structure_refinement  'XL  (Sheldrick, 2008)'
_computing_structure_solution    'SHELXT 2018/2 (Sheldrick, 2018)'
_refine_diff_density_max         0.329
_refine_diff_density_min         -0.260
_refine_diff_density_rms         0.056
_refine_ls_extinction_coef       .
_refine_ls_extinction_method     none
_refine_ls_goodness_of_fit_ref   1.109
_refine_ls_hydrogen_treatment    mixed
_refine_ls_matrix_type           full
_refine_ls_number_parameters     109
_refine_ls_number_reflns         1797
_refine_ls_number_restraints     0
_refine_ls_R_factor_all          0.0349
_refine_ls_R_factor_gt           0.0313
_refine_ls_restrained_S_all      1.109
_refine_ls_shift/su_max          0.000
_refine_ls_shift/su_mean         0.000
_refine_ls_structure_factor_coef Fsqd
_refine_ls_weighting_details     
'w=1/[\s^2^(Fo^2^)+(0.0271P)^2^+1.1930P] where P=(Fo^2^+2Fc^2^)/3'
_refine_ls_weighting_scheme      calc
_refine_ls_wR_factor_gt          0.0747
_refine_ls_wR_factor_ref         0.0786
_refine_special_details          ?
_olex2_refinement_description    
;
1. Fixed Uiso
 At 1.2 times of:
  All C(H) groups
2.a Aromatic/amide H refined with riding coordinates:
 C6(H6), C1(H1), C2(H2), C5(H5), C7(H7)
;
_atom_sites_solution_hydrogens   mixed
_atom_sites_solution_primary     dual
_atom_sites_solution_secondary   ?
loop_
_atom_site_label
_atom_site_type_symbol
_atom_site_fract_x
_atom_site_fract_y
_atom_site_fract_z
_atom_site_U_iso_or_equiv
_atom_site_adp_type
_atom_site_occupancy
_atom_site_site_symmetry_order
_atom_site_calc_flag
_atom_site_refinement_flags_posn
_atom_site_refinement_flags_adp
_atom_site_refinement_flags_occupancy
_atom_site_disorder_assembly
_atom_site_disorder_group
K1 K 0.26126(3) 0.250000 0.10573(7) 0.01551(11) Uani 1 2 d S T P . .
O1 O 0.16380(7) 0.37135(4) 0.25262(17) 0.01503(19) Uani 1 1 d . . . . .
N2 N 0.34809(8) 0.32051(4) 0.4937(2) 0.0139(2) Uani 1 1 d . . . . .
N1 N 0.43069(8) 0.30442(4) 0.66152(19) 0.0131(2) Uani 1 1 d . . . . .
C4 C 0.21347(10) 0.39926(5) 0.4563(2) 0.0133(2) Uani 1 1 d . . . . .
C3 C 0.30230(10) 0.36871(5) 0.5925(2) 0.0127(2) Uani 1 1 d . . . . .
C6 C 0.08639(11) 0.45920(5) 0.2814(2) 0.0181(3) Uani 1 1 d . . . . .
H6 H 0.040641 0.492063 0.248329 0.022 Uiso 1 1 calc R U . . .
C1 C 0.43623(10) 0.34171(5) 0.8605(2) 0.0145(2) Uani 1 1 d . . . . .
H1 H 0.487244 0.339293 1.000807 0.017 Uiso 1 1 calc R U . . .
C2 C 0.35494(10) 0.38390(5) 0.8246(2) 0.0147(2) Uani 1 1 d . . . . .
H2 H 0.338411 0.415836 0.932047 0.018 Uiso 1 1 calc R U . . .
C5 C 0.16860(11) 0.45290(5) 0.4818(2) 0.0177(3) Uani 1 1 d . . . . .
H5 H 0.187888 0.480754 0.607641 0.021 Uiso 1 1 calc R U . . .
C7 C 0.08686(10) 0.40926(5) 0.1492(2) 0.0167(2) Uani 1 1 d . . . . .
H7 H 0.040463 0.401395 0.004793 0.020 Uiso 1 1 calc R U . . .
B1 B 0.50329(16) 0.250000 0.6093(4) 0.0151(4) Uani 1 2 d S T P . .
H1A H 0.5316(18) 0.250000 0.397(4) 0.013(5) Uiso 1 2 d S . P . .
H1B H 0.576(2) 0.250000 0.756(5) 0.021(6) Uiso 1 2 d S . P . .

loop_
_atom_site_aniso_label
_atom_site_aniso_U_11
_atom_site_aniso_U_22
_atom_site_aniso_U_33
_atom_site_aniso_U_23
_atom_site_aniso_U_13
_atom_site_aniso_U_12
K1 0.01375(18) 0.01687(19) 0.01592(19) 0.000 -0.00253(13) 0.000
O1 0.0148(4) 0.0161(4) 0.0141(4) -0.0021(3) -0.0013(3) -0.0003(3)
N2 0.0136(4) 0.0143(5) 0.0139(5) -0.0002(4) -0.0021(4) 0.0001(4)
N1 0.0124(4) 0.0132(4) 0.0137(5) 0.0006(4) -0.0015(4) -0.0014(4)
C4 0.0129(5) 0.0155(5) 0.0117(5) -0.0010(4) 0.0009(4) -0.0027(4)
C3 0.0123(5) 0.0126(5) 0.0134(5) 0.0003(4) 0.0012(4) -0.0026(4)
C6 0.0184(6) 0.0179(6) 0.0180(6) 0.0022(5) -0.0024(5) 0.0007(4)
C1 0.0152(5) 0.0156(5) 0.0126(5) 0.0005(4) -0.0004(4) -0.0039(4)
C2 0.0163(5) 0.0151(5) 0.0126(5) -0.0011(4) 0.0013(4) -0.0021(4)
C5 0.0203(6) 0.0151(5) 0.0176(6) -0.0009(4) -0.0029(5) 0.0005(5)
C7 0.0144(5) 0.0203(6) 0.0155(6) 0.0026(5) -0.0018(4) -0.0006(4)
B1 0.0117(8) 0.0159(8) 0.0178(9) 0.000 0.0000(7) 0.000

_geom_special_details            
;
 All esds (except the esd in the dihedral angle between two l.s. planes)
 are estimated using the full covariance matrix.  The cell esds are taken
 into account individually in the estimation of esds in distances, angles
 and torsion angles; correlations between esds in cell parameters are only
 used when they are defined by crystal symmetry.  An approximate (isotropic)
 treatment of cell esds is used for estimating esds involving l.s. planes.
;
loop_
_geom_bond_atom_site_label_1
_geom_bond_atom_site_label_2
_geom_bond_distance
_geom_bond_site_symmetry_2
_geom_bond_publ_flag
K1 O1 3.1369(9) 7_565 ?
K1 O1 3.1369(9) . ?
K1 N2 2.7997(11) . ?
K1 N2 2.7997(11) 7_565 ?
K1 N1 3.3132(11) 1_554 ?
K1 N1 3.3132(11) 7_564 ?
K1 B1 3.2431(19) 6_556 ?
O1 C4 1.3769(14) . ?
O1 C7 1.3745(15) . ?
N2 N1 1.3630(14) . ?
N2 C3 1.3451(15) . ?
N1 C1 1.3548(15) . ?
N1 B1 1.5498(15) . ?
C4 C3 1.4517(16) . ?
C4 C5 1.3590(17) . ?
C3 C2 1.4076(16) . ?
C6 H6 0.9500 . ?
C6 C5 1.4345(17) . ?
C6 C7 1.3493(18) . ?
C1 H1 0.9500 . ?
C1 C2 1.3829(17) . ?
C2 H2 0.9500 . ?
C5 H5 0.9500 . ?
C7 H7 0.9500 . ?
B1 H1A 1.16(2) . ?
B1 H1B 1.15(2) . ?

loop_
_geom_angle_atom_site_label_1
_geom_angle_atom_site_label_2
_geom_angle_atom_site_label_3
_geom_angle
_geom_angle_site_symmetry_1
_geom_angle_site_symmetry_3
_geom_angle_publ_flag
O1 K1 O1 127.72(3) . 7_565 ?
O1 K1 N1 137.27(3) 7_565 1_554 ?
O1 K1 N1 137.27(3) . 7_564 ?
O1 K1 N1 92.88(2) . 1_554 ?
O1 K1 N1 92.88(2) 7_565 7_564 ?
O1 K1 B1 75.00(2) . 6_556 ?
O1 K1 B1 75.00(2) 7_565 6_556 ?
N2 K1 O1 118.78(3) . 7_565 ?
N2 K1 O1 118.78(3) 7_565 . ?
N2 K1 O1 55.39(3) . . ?
N2 K1 O1 55.39(3) 7_565 7_565 ?
N2 K1 N2 71.53(4) . 7_565 ?
N2 K1 N1 120.66(3) 7_565 1_554 ?
N2 K1 N1 93.69(3) 7_565 7_564 ?
N2 K1 N1 120.66(3) . 7_564 ?
N2 K1 N1 93.69(3) . 1_554 ?
N2 K1 B1 126.45(3) . 6_556 ?
N2 K1 B1 126.45(3) 7_565 6_556 ?
N1 K1 N1 44.81(4) 7_564 1_554 ?
B1 K1 N1 108.82(4) 6_556 7_564 ?
B1 K1 N1 108.82(4) 6_556 1_554 ?
C4 O1 K1 117.11(7) . . ?
C7 O1 K1 136.07(7) . . ?
C7 O1 C4 106.48(9) . . ?
N1 N2 K1 124.56(7) . . ?
C3 N2 K1 128.13(8) . . ?
C3 N2 N1 105.52(10) . . ?
N2 N1 K1 97.16(6) . 1_556 ?
N2 N1 B1 120.32(11) . . ?
C1 N1 K1 74.60(6) . 1_556 ?
C1 N1 N2 110.71(10) . . ?
C1 N1 B1 128.97(11) . . ?
B1 N1 K1 98.39(8) . 1_556 ?
O1 C4 C3 117.16(10) . . ?
C5 C4 O1 109.95(10) . . ?
C5 C4 C3 132.85(11) . . ?
N2 C3 C4 120.48(11) . . ?
N2 C3 C2 111.24(11) . . ?
C2 C3 C4 128.23(11) . . ?
C5 C6 H6 126.8 . . ?
C7 C6 H6 126.8 . . ?
C7 C6 C5 106.47(11) . . ?
K1 C1 H1 93.4 1_556 . ?
N1 C1 K1 81.54(7) . 1_556 ?
N1 C1 H1 125.8 . . ?
N1 C1 C2 108.33(10) . . ?
C2 C1 K1 94.45(7) . 1_556 ?
C2 C1 H1 125.8 . . ?
C3 C2 H2 127.9 . . ?
C1 C2 C3 104.20(11) . . ?
C1 C2 H2 127.9 . . ?
C4 C5 C6 106.55(11) . . ?
C4 C5 H5 126.7 . . ?
C6 C5 H5 126.7 . . ?
O1 C7 H7 124.7 . . ?
C6 C7 O1 110.55(11) . . ?
C6 C7 H7 124.7 . . ?
N1 B1 N1 109.13(13) . 7_565 ?
N1 B1 H1A 109.1(6) 7_565 . ?
N1 B1 H1A 109.1(6) . . ?
N1 B1 H1B 107.1(6) . . ?
N1 B1 H1B 107.1(6) 7_565 . ?
H1A B1 H1B 115.0(16) . . ?

loop_
_geom_torsion_atom_site_label_1
_geom_torsion_atom_site_label_2
_geom_torsion_atom_site_label_3
_geom_torsion_atom_site_label_4
_geom_torsion
_geom_torsion_site_symmetry_1
_geom_torsion_site_symmetry_2
_geom_torsion_site_symmetry_3
_geom_torsion_site_symmetry_4
_geom_torsion_publ_flag
K1 O1 C4 C3 -3.14(13) . . . . ?
K1 O1 C4 C5 174.86(8) . . . . ?
K1 O1 C7 C6 -173.19(8) . . . . ?
K1 N2 N1 K1 -89.56(7) . . . 1_556 ?
K1 N2 N1 C1 -165.75(7) . . . . ?
K1 N2 N1 B1 14.55(14) . . . . ?
K1 N2 C3 C4 -17.37(15) . . . . ?
K1 N2 C3 C2 165.01(8) . . . . ?
K1 N1 C1 C2 -91.91(9) 1_556 . . . ?
K1 N1 B1 N1 29.34(13) 1_556 . . 7_565 ?
K1 C1 C2 C3 -82.64(8) 1_556 . . . ?
O1 C4 C3 N2 12.36(16) . . . . ?
O1 C4 C3 C2 -170.46(11) . . . . ?
O1 C4 C5 C6 -0.37(14) . . . . ?
N2 N1 C1 K1 91.95(8) . . . 1_556 ?
N2 N1 C1 C2 0.04(13) . . . . ?
N2 N1 B1 N1 -74.09(16) . . . 7_565 ?
N2 C3 C2 C1 0.11(13) . . . . ?
N1 N2 C3 C4 177.54(10) . . . . ?
N1 N2 C3 C2 -0.09(13) . . . . ?
N1 C1 C2 C3 -0.09(13) . . . . ?
C4 O1 C7 C6 -0.42(13) . . . . ?
C4 C3 C2 C1 -177.28(11) . . . . ?
C3 N2 N1 K1 76.22(8) . . . 1_556 ?
C3 N2 N1 C1 0.03(13) . . . . ?
C3 N2 N1 B1 -179.67(11) . . . . ?
C3 C4 C5 C6 177.20(13) . . . . ?
C1 N1 B1 N1 106.28(14) . . . 7_565 ?
C5 C4 C3 N2 -165.07(13) . . . . ?
C5 C4 C3 C2 12.1(2) . . . . ?
C5 C6 C7 O1 0.19(14) . . . . ?
C7 O1 C4 C3 -177.51(10) . . . . ?
C7 O1 C4 C5 0.49(13) . . . . ?
C7 C6 C5 C4 0.11(14) . . . . ?
B1 N1 C1 K1 -88.38(12) . . . 1_556 ?
B1 N1 C1 C2 179.70(12) . . . . ?

_shelx_res_file                  
;
TITL JTM07_231109_a.res in Pnma
    jtm07_231109_a.res
    created by SHELXL-2019/1 at 15:54:17 on 21-Feb-2024
REM Old TITL JTM07_231109 in Pnma
REM SHELXT solution in Pnma: R1 0.079, Rweak 0.001, Alpha 0.011
REM <I/s> 0.831 for 251 systematic absences, Orientation as input
REM Formula found by SHELXT: C15 Cl N4 O2
CELL 0.71073 11.7918 23.2058 5.2271 90 90 90
ZERR 4 0.0006 0.0013 0.0003 0 0 0
LATT 1
SYMM 0.5-X,-Y,0.5+Z
SYMM -X,0.5+Y,-Z
SYMM 0.5+X,0.5-Y,0.5-Z
SFAC C H B K N O
UNIT 56 48 4 4 16 8
EQIV $1 0.5+X,0.5-Y,0.5-Z
EQIV $2 0.5+X,+Y,0.5-Z
EQIV $3 +X,+Y,-1+Z
EQIV $4 +X,0.5-Y,-1+Z

L.S. 10
PLAN  10
SIZE 0.2 0.15 0.1
TEMP -173.15
CONF
FREE B1 K1_$1
FREE B1 K1_$2
FREE K1 C1_$3
FREE K1 C1_$4
LIST 6
MORE -1
BOND $H
fmap 2
acta
SHEL 9999 0.75
OMIT 2 4 1
REM <olex2.extras>
REM <HklSrc "%.\\JTM07_231109_a.hkl">
REM </olex2.extras>

WGHT    0.027100    1.193000
FVAR       0.88273
K1    4    0.261264    0.250000    0.105734    10.50000    0.01375    0.01687 =
         0.01592    0.00000   -0.00253    0.00000
O1    6    0.163800    0.371348    0.252616    11.00000    0.01482    0.01611 =
         0.01415   -0.00210   -0.00133   -0.00034
N2    5    0.348086    0.320514    0.493692    11.00000    0.01358    0.01428 =
         0.01394   -0.00022   -0.00215    0.00008
N1    5    0.430685    0.304416    0.661521    11.00000    0.01236    0.01318 =
         0.01366    0.00059   -0.00148   -0.00136
C4    1    0.213465    0.399262    0.456271    11.00000    0.01288    0.01546 =
         0.01170   -0.00098    0.00086   -0.00274
C3    1    0.302298    0.368707    0.592537    11.00000    0.01228    0.01257 =
         0.01336    0.00028    0.00123   -0.00261
C6    1    0.086391    0.459201    0.281419    11.00000    0.01838    0.01788 =
         0.01799    0.00221   -0.00238    0.00068
AFIX  43
H6    2    0.040641    0.492063    0.248329    11.00000   -1.20000
AFIX   0
C1    1    0.436232    0.341711    0.860546    11.00000    0.01520    0.01562 =
         0.01262    0.00048   -0.00045   -0.00386
AFIX  43
H1    2    0.487244    0.339293    1.000807    11.00000   -1.20000
AFIX   0
C2    1    0.354943    0.383900    0.824630    11.00000    0.01627    0.01508 =
         0.01263   -0.00110    0.00130   -0.00212
AFIX  43
H2    2    0.338411    0.415836    0.932047    11.00000   -1.20000
AFIX   0
C5    1    0.168596    0.452895    0.481781    11.00000    0.02026    0.01513 =
         0.01762   -0.00095   -0.00292    0.00055
AFIX  43
H5    2    0.187888    0.480754    0.607641    11.00000   -1.20000
AFIX   0
C7    1    0.086856    0.409259    0.149220    11.00000    0.01437    0.02029 =
         0.01550    0.00261   -0.00184   -0.00060
AFIX  43
H7    2    0.040463    0.401395    0.004793    11.00000   -1.20000
AFIX   0
B1    3    0.503285    0.250000    0.609342    10.50000    0.01172    0.01587 =
         0.01780    0.00000    0.00005    0.00000
H1A   2    0.531621    0.250000    0.396765    10.50000    0.01267
H1B   2    0.575921    0.250000    0.755740    10.50000    0.02080
HKLF 4


REM  JTM07_231109_a.res in Pnma
REM wR2 = 0.0786, GooF = S = 1.109, Restrained GooF = 1.109 for all data
REM R1 = 0.0313 for 1661 Fo > 4sig(Fo) and 0.0349 for all 1797 data
REM 109 parameters refined using 0 restraints

END

WGHT      0.0271      1.1931

REM Highest difference peak  0.329,  deepest hole -0.260,  1-sigma level  0.056
Q1    1   0.4035  0.3651  0.8257  11.00000  0.05    0.33
Q2    1   0.3414  0.3825  0.6831  11.00000  0.05    0.32
Q3    1   0.2627  0.3878  0.5181  11.00000  0.05    0.31
Q4    1   0.2060  0.4288  0.4705  11.00000  0.05    0.30
Q5    1   0.1030  0.4426  0.1816  11.00000  0.05    0.30
Q6    1   0.1317  0.4611  0.3755  11.00000  0.05    0.30
Q7    1   0.1840  0.4221  0.4998  11.00000  0.05    0.28
Q8    1   0.4248  0.3179  0.7893  11.00000  0.05    0.28
Q9    1   0.0549  0.3820 -0.0065  11.00000  0.05    0.26
Q10   1   0.1962  0.3881  0.3600  11.00000  0.05    0.25
;
_shelx_res_checksum              47846
_olex2_submission_special_instructions 'No special instructions were received'
####################################################################### 
# 
# This file contains crystal structure data downloaded from the 
# Cambridge Structural Database (CSD) hosted by the Cambridge 
# Crystallographic Data Centre (CCDC).
# 
# Full information about CCDC data access policies and citation 
# guidelines are available at http://www.ccdc.cam.ac.uk/access/V1 
# 
# Audit and citation data items may have been added by the CCDC. 
# Please retain this information to preserve the provenance of 
# this file and to allow appropriate attribution of the data. 
# 
#######################################################################

data_jrt28_211102_0m_r3c_a
_database_code_depnum_ccdc_archive 'CCDC 2357160'
loop_
_audit_author_name
_audit_author_address
'Scott Sulway'
;The University of New South Wales
Australia
;
_audit_update_record             
;
2024-05-22 deposited with the CCDC.	2024-09-13 downloaded from the CCDC.
;
_audit_creation_date             2023-12-19
_audit_creation_method           
;
Olex2 1.3
(compiled 2020.11.12 svn.r5f609507 for OlexSys, GUI svn.r6408)
;
_shelx_SHELXL_version_number     2019/1
_chemical_name_common            ?
_chemical_name_systematic        ?
_chemical_formula_moiety         'C27 H25 B K N9 S3'
_chemical_formula_sum            'C27 H25 B K N9 S3'
_chemical_formula_weight         621.65
_chemical_absolute_configuration ?
_chemical_melting_point          ?
loop_
_atom_type_symbol
_atom_type_description
_atom_type_scat_dispersion_real
_atom_type_scat_dispersion_imag
_atom_type_scat_source
C C 0.0033 0.0016 'International Tables Vol C Tables 4.2.6.8 and 6.1.1.4'
H H 0.0000 0.0000 'International Tables Vol C Tables 4.2.6.8 and 6.1.1.4'
B B 0.0013 0.0007 'International Tables Vol C Tables 4.2.6.8 and 6.1.1.4'
K K 0.2009 0.2494 'International Tables Vol C Tables 4.2.6.8 and 6.1.1.4'
N N 0.0061 0.0033 'International Tables Vol C Tables 4.2.6.8 and 6.1.1.4'
S S 0.1246 0.1234 'International Tables Vol C Tables 4.2.6.8 and 6.1.1.4'

_shelx_space_group_comment       
;
The symmetry employed for this shelxl refinement is uniquely defined
by the following loop, which should always be used as a source of
symmetry information in preference to the above space-group names.
They are only intended as comments.
;
_space_group_crystal_system      trigonal
_space_group_IT_number           161
_space_group_name_H-M_alt        'R 3 c'
_space_group_name_Hall           'R 3 -2"c'
loop_
_space_group_symop_operation_xyz
'x, y, z'
'-y, x-y, z'
'-x+y, -x, z'
'-y, -x, z+1/2'
'-x+y, y, z+1/2'
'x, x-y, z+1/2'
'x+2/3, y+1/3, z+1/3'
'-y+2/3, x-y+1/3, z+1/3'
'-x+y+2/3, -x+1/3, z+1/3'
'-y+2/3, -x+1/3, z+5/6'
'-x+y+2/3, y+1/3, z+5/6'
'x+2/3, x-y+1/3, z+5/6'
'x+1/3, y+2/3, z+2/3'
'-y+1/3, x-y+2/3, z+2/3'
'-x+y+1/3, -x+2/3, z+2/3'
'-y+1/3, -x+2/3, z+7/6'
'-x+y+1/3, y+2/3, z+7/6'
'x+1/3, x-y+2/3, z+7/6'

_cell_length_a                   17.4388(8)
_cell_length_b                   17.4388(8)
_cell_length_c                   16.8446(7)
_cell_angle_alpha                90
_cell_angle_beta                 90
_cell_angle_gamma                120
_cell_volume                     4436.3(4)
_cell_formula_units_Z            6
_cell_measurement_reflns_used    9493
_cell_measurement_temperature    100.0
_cell_measurement_theta_max      30.012
_cell_measurement_theta_min      2.336
_shelx_estimated_absorpt_T_max   0.979
_shelx_estimated_absorpt_T_min   0.920
_exptl_absorpt_coefficient_mu    0.427
_exptl_absorpt_correction_T_max  0.7461
_exptl_absorpt_correction_T_min  0.6844
_exptl_absorpt_correction_type   multi-scan
_exptl_absorpt_process_details   
;
SADABS-2016/2 (Bruker,2016/2) was used for absorption correction.
wR2(int) was 0.0906 before and 0.0700 after correction.
The Ratio of minimum to maximum transmission is 0.9173.
The \l/2 correction factor is Not present.
;
_exptl_absorpt_special_details   ?
_exptl_crystal_colour            'clear colourless'
_exptl_crystal_colour_lustre     clear
_exptl_crystal_colour_primary    colourless
_exptl_crystal_density_diffrn    1.396
_exptl_crystal_density_meas      ?
_exptl_crystal_density_method    ?
_exptl_crystal_description       block
_exptl_crystal_F_000             1932
_exptl_crystal_size_max          0.2
_exptl_crystal_size_mid          0.1
_exptl_crystal_size_min          0.05
_exptl_transmission_factor_max   ?
_exptl_transmission_factor_min   ?
_diffrn_reflns_av_R_equivalents  0.0540
_diffrn_reflns_av_unetI/netI     0.0174
_diffrn_reflns_Laue_measured_fraction_full 0.999
_diffrn_reflns_Laue_measured_fraction_max 0.999
_diffrn_reflns_limit_h_max       23
_diffrn_reflns_limit_h_min       -23
_diffrn_reflns_limit_k_max       23
_diffrn_reflns_limit_k_min       -23
_diffrn_reflns_limit_l_max       20
_diffrn_reflns_limit_l_min       -22
_diffrn_reflns_number            98652
_diffrn_reflns_point_group_measured_fraction_full 0.980
_diffrn_reflns_point_group_measured_fraction_max 0.974
_diffrn_reflns_theta_full        25.242
_diffrn_reflns_theta_max         28.279
_diffrn_reflns_theta_min         2.336
_diffrn_ambient_temperature      100.0
_diffrn_detector_area_resol_mean ?
_diffrn_measured_fraction_theta_full 0.999
_diffrn_measured_fraction_theta_max 0.999
_diffrn_measurement_device_type  'Bruker D8Quest'
_diffrn_measurement_method       '\f and \w scans'
_diffrn_radiation_type           MoK\a
_diffrn_radiation_wavelength     0.71073
_diffrn_source                   ?
_diffrn_source_current           1.4
_diffrn_source_power             0.07
_diffrn_source_voltage           50.0
_diffrn_standards_number         0
_reflns_Friedel_coverage         0.940
_reflns_Friedel_fraction_full    0.961
_reflns_Friedel_fraction_max     0.948
_reflns_number_gt                2165
_reflns_number_total             2390
_reflns_special_details          
;
 Reflections were merged by SHELXL according to the crystal
 class for the calculation of statistics and refinement.
 
 _reflns_Friedel_fraction is defined as the number of unique
 Friedel pairs measured divided by the number that would be
 possible theoretically, ignoring centric projections and
 systematic absences.
;
_reflns_threshold_expression     'I > 2\s(I)'
_computing_cell_refinement       'SAINT V8.38A (Bruker, 2018)'
_computing_data_collection       ?
_computing_data_reduction        'SAINT V8.38A (Bruker, 2018)'
_computing_molecular_graphics    'Olex2 1.3 (Dolomanov et al., 2009)'
_computing_publication_material  'Olex2 1.3 (Dolomanov et al., 2009)'
_computing_structure_refinement  'XL  (Sheldrick, 2008)'
_computing_structure_solution    'SHELXT 2014/5 (Sheldrick, 2014)'
_refine_diff_density_max         0.343
_refine_diff_density_min         -0.548
_refine_diff_density_rms         0.088
_refine_ls_abs_structure_details 
;
 Flack x determined using 1026 quotients [(I+)-(I-)]/[(I+)+(I-)]
 (Parsons, Flack and Wagner, Acta Cryst. B69 (2013) 249-259).
;
_refine_ls_abs_structure_Flack   -0.022(14)
_refine_ls_extinction_coef       .
_refine_ls_extinction_method     none
_refine_ls_goodness_of_fit_ref   1.267
_refine_ls_hydrogen_treatment    mixed
_refine_ls_matrix_type           full
_refine_ls_number_parameters     126
_refine_ls_number_reflns         2390
_refine_ls_number_restraints     1
_refine_ls_R_factor_all          0.0605
_refine_ls_R_factor_gt           0.0452
_refine_ls_restrained_S_all      1.266
_refine_ls_shift/su_max          0.000
_refine_ls_shift/su_mean         0.000
_refine_ls_structure_factor_coef Fsqd
_refine_ls_weighting_details     
'w=1/[\s^2^(Fo^2^)+(0.0261P)^2^+21.3667P] where P=(Fo^2^+2Fc^2^)/3'
_refine_ls_weighting_scheme      calc
_refine_ls_wR_factor_gt          0.0962
_refine_ls_wR_factor_ref         0.1122
_refine_special_details          ?
_olex2_refinement_description    
;
1. Fixed Uiso
 At 1.2 times of:
  All B(H) groups, All C(H) groups
 At 1.5 times of:
  All C(H,H,H) groups
2.a Aromatic/amide H refined with riding coordinates:
 C1(H1), C5(H5), C7(H7), C2(H2), C6(H6)
2.b Idealised Me refined as rotating group:
 C9(H9A,H9B,H9C)
;
_atom_sites_solution_hydrogens   mixed
_atom_sites_solution_primary     dual
_atom_sites_solution_secondary   ?
loop_
_atom_site_label
_atom_site_type_symbol
_atom_site_fract_x
_atom_site_fract_y
_atom_site_fract_z
_atom_site_U_iso_or_equiv
_atom_site_adp_type
_atom_site_occupancy
_atom_site_site_symmetry_order
_atom_site_calc_flag
_atom_site_refinement_flags_posn
_atom_site_refinement_flags_adp
_atom_site_refinement_flags_occupancy
_atom_site_disorder_assembly
_atom_site_disorder_group
K1 K 0.666667 0.333333 0.42806(9) 0.0185(3) Uani 1 3 d S T P . .
S1 S 0.48503(8) 0.53317(8) 0.48624(7) 0.0275(3) Uani 1 1 d . . . . .
N1 N 0.6243(2) 0.3887(2) 0.6262(2) 0.0182(7) Uani 1 1 d . . . . .
N2 N 0.6205(2) 0.4134(2) 0.5498(2) 0.0192(7) Uani 1 1 d . . . . .
N3 N 0.4999(3) 0.2862(3) 0.3604(3) 0.0317(9) Uani 1 1 d . . . . .
C1 C 0.5869(3) 0.4212(3) 0.6767(3) 0.0207(8) Uani 1 1 d . . . . .
H1 H 0.581661 0.412682 0.732537 0.025 Uiso 1 1 calc R U . . .
C3 C 0.5798(3) 0.4622(3) 0.5542(3) 0.0202(8) Uani 1 1 d . . . . .
C8 C 0.4529(3) 0.3109(3) 0.3441(3) 0.0263(10) Uani 1 1 d . . . . .
C5 C 0.6044(3) 0.5174(3) 0.4098(3) 0.0223(8) Uani 1 1 d . . . . .
H5 H 0.649524 0.504399 0.396081 0.027 Uiso 1 1 calc R U . . .
C4 C 0.5633(3) 0.4997(3) 0.4834(3) 0.0217(8) Uani 1 1 d . . . . .
C7 C 0.5064(3) 0.5710(3) 0.3906(3) 0.0289(10) Uani 1 1 d . . . . .
H7 H 0.477563 0.597786 0.364254 0.035 Uiso 1 1 calc R U . . .
C2 C 0.5577(3) 0.4687(3) 0.6333(3) 0.0240(9) Uani 1 1 d . . . . .
H2 H 0.528981 0.499074 0.652609 0.029 Uiso 1 1 calc R U . . .
C6 C 0.5703(3) 0.5580(3) 0.3566(3) 0.0283(10) Uani 1 1 d . . . . .
H6 H 0.590135 0.574110 0.303480 0.034 Uiso 1 1 calc R U . . .
C9 C 0.3938(3) 0.3441(3) 0.3217(4) 0.0317(11) Uani 1 1 d . . . . .
H9A H 0.415651 0.379158 0.272915 0.048 Uiso 1 1 calc R U . . .
H9B H 0.392095 0.381283 0.364418 0.048 Uiso 1 1 calc R U . . .
H9C H 0.334119 0.294037 0.312586 0.048 Uiso 1 1 calc R U . . .
B1 B 0.666667 0.333333 0.6521(5) 0.0184(15) Uani 1 3 d S T P . .
H1A H 0.666667 0.333333 0.715(6) 0.022 Uiso 1 3 d S U P . .

loop_
_atom_site_aniso_label
_atom_site_aniso_U_11
_atom_site_aniso_U_22
_atom_site_aniso_U_33
_atom_site_aniso_U_23
_atom_site_aniso_U_13
_atom_site_aniso_U_12
K1 0.0178(4) 0.0178(4) 0.0199(7) 0.000 0.000 0.0089(2)
S1 0.0257(5) 0.0276(6) 0.0361(6) 0.0014(5) 0.0002(5) 0.0184(5)
N1 0.0182(16) 0.0195(17) 0.0182(17) -0.0007(13) 0.0007(13) 0.0103(14)
N2 0.0198(16) 0.0177(16) 0.0221(18) 0.0006(13) -0.0004(13) 0.0110(14)
N3 0.026(2) 0.028(2) 0.040(2) 0.0041(17) -0.0053(17) 0.0133(17)
C1 0.0182(19) 0.021(2) 0.023(2) -0.0039(16) 0.0002(15) 0.0102(17)
C3 0.0165(18) 0.0175(18) 0.027(2) -0.0023(15) -0.0007(15) 0.0091(16)
C8 0.020(2) 0.020(2) 0.033(3) 0.0037(17) -0.0014(17) 0.0056(17)
C5 0.026(2) 0.0179(19) 0.025(2) 0.0020(16) -0.0035(16) 0.0120(17)
C4 0.0162(19) 0.0183(19) 0.030(2) 0.0011(16) -0.0001(16) 0.0079(16)
C7 0.030(2) 0.022(2) 0.039(3) 0.0013(19) -0.0080(19) 0.0161(19)
C2 0.023(2) 0.025(2) 0.029(2) -0.0030(18) -0.0008(17) 0.0160(18)
C6 0.029(2) 0.022(2) 0.034(3) 0.0012(19) -0.0047(19) 0.0123(19)
C9 0.022(2) 0.027(2) 0.046(3) 0.003(2) -0.004(2) 0.0118(19)
B1 0.018(2) 0.018(2) 0.019(4) 0.000 0.000 0.0090(11)

_geom_special_details            
;
 All esds (except the esd in the dihedral angle between two l.s. planes)
 are estimated using the full covariance matrix.  The cell esds are taken
 into account individually in the estimation of esds in distances, angles
 and torsion angles; correlations between esds in cell parameters are only
 used when they are defined by crystal symmetry.  An approximate (isotropic)
 treatment of cell esds is used for estimating esds involving l.s. planes.
;
loop_
_geom_bond_atom_site_label_1
_geom_bond_atom_site_label_2
_geom_bond_distance
_geom_bond_site_symmetry_2
_geom_bond_publ_flag
K1 N2 2.816(4) 3_665 ?
K1 N2 2.816(4) 2_655 ?
K1 N2 2.816(4) . ?
K1 N3 2.836(4) 3_665 ?
K1 N3 2.836(4) 2_655 ?
K1 N3 2.836(4) . ?
S1 C4 1.733(4) . ?
S1 C7 1.711(5) . ?
N1 N2 1.370(5) . ?
N1 C1 1.356(5) . ?
N1 B1 1.543(4) . ?
N2 C3 1.354(5) . ?
N3 C8 1.134(7) . ?
C1 H1 0.9500 . ?
C1 C2 1.378(6) . ?
C3 C4 1.456(6) . ?
C3 C2 1.409(6) . ?
C8 C9 1.460(7) . ?
C5 H5 0.9500 . ?
C5 C4 1.387(7) . ?
C5 C6 1.442(6) . ?
C7 H7 0.9500 . ?
C7 C6 1.368(7) . ?
C2 H2 0.9500 . ?
C6 H6 0.9500 . ?
C9 H9A 0.9800 . ?
C9 H9B 0.9800 . ?
C9 H9C 0.9800 . ?
B1 H1A 1.06(10) . ?

loop_
_geom_angle_atom_site_label_1
_geom_angle_atom_site_label_2
_geom_angle_atom_site_label_3
_geom_angle
_geom_angle_site_symmetry_1
_geom_angle_site_symmetry_3
_geom_angle_publ_flag
N2 K1 N2 72.81(12) 3_665 2_655 ?
N2 K1 N2 72.81(12) 3_665 . ?
N2 K1 N2 72.81(12) 2_655 . ?
N2 K1 N3 91.74(12) 3_665 2_655 ?
N2 K1 N3 86.01(13) 3_665 3_665 ?
N2 K1 N3 86.01(13) 2_655 2_655 ?
N2 K1 N3 91.74(12) 2_655 . ?
N2 K1 N3 156.58(14) 2_655 3_665 ?
N2 K1 N3 156.58(14) . 2_655 ?
N2 K1 N3 86.01(13) . . ?
N2 K1 N3 156.58(14) 3_665 . ?
N2 K1 N3 91.74(12) . 3_665 ?
N3 K1 N3 104.93(12) 3_665 . ?
N3 K1 N3 104.93(12) 2_655 . ?
N3 K1 N3 104.93(12) 2_655 3_665 ?
C7 S1 C4 92.7(2) . . ?
N2 N1 B1 125.2(4) . . ?
C1 N1 N2 110.4(3) . . ?
C1 N1 B1 124.5(4) . . ?
N1 N2 K1 117.2(2) . . ?
C3 N2 K1 136.1(3) . . ?
C3 N2 N1 105.6(3) . . ?
C8 N3 K1 144.9(4) . . ?
N1 C1 H1 125.7 . . ?
N1 C1 C2 108.6(4) . . ?
C2 C1 H1 125.7 . . ?
N2 C3 C4 121.4(4) . . ?
N2 C3 C2 110.6(4) . . ?
C2 C3 C4 128.0(4) . . ?
N3 C8 C9 178.6(5) . . ?
C4 C5 H5 124.1 . . ?
C4 C5 C6 111.8(4) . . ?
C6 C5 H5 124.1 . . ?
C3 C4 S1 119.6(3) . . ?
C5 C4 S1 110.8(3) . . ?
C5 C4 C3 129.5(4) . . ?
S1 C7 H7 124.2 . . ?
C6 C7 S1 111.6(4) . . ?
C6 C7 H7 124.2 . . ?
C1 C2 C3 104.8(4) . . ?
C1 C2 H2 127.6 . . ?
C3 C2 H2 127.6 . . ?
C5 C6 H6 123.5 . . ?
C7 C6 C5 113.1(5) . . ?
C7 C6 H6 123.5 . . ?
C8 C9 H9A 109.5 . . ?
C8 C9 H9B 109.5 . . ?
C8 C9 H9C 109.5 . . ?
H9A C9 H9B 109.5 . . ?
H9A C9 H9C 109.5 . . ?
H9B C9 H9C 109.5 . . ?
N1 B1 N1 112.4(3) 3_665 . ?
N1 B1 N1 112.4(3) 3_665 2_655 ?
N1 B1 N1 112.4(3) 2_655 . ?
N1 B1 H1A 106.4(3) 3_665 . ?
N1 B1 H1A 106.4(3) 2_655 . ?
N1 B1 H1A 106.4(3) . . ?

loop_
_geom_torsion_atom_site_label_1
_geom_torsion_atom_site_label_2
_geom_torsion_atom_site_label_3
_geom_torsion_atom_site_label_4
_geom_torsion
_geom_torsion_site_symmetry_1
_geom_torsion_site_symmetry_2
_geom_torsion_site_symmetry_3
_geom_torsion_site_symmetry_4
_geom_torsion_publ_flag
K1 N2 C3 C4 -12.2(6) . . . . ?
K1 N2 C3 C2 167.3(3) . . . . ?
S1 C7 C6 C5 -1.0(6) . . . . ?
N1 N2 C3 C4 -179.6(4) . . . . ?
N1 N2 C3 C2 0.0(5) . . . . ?
N1 C1 C2 C3 0.2(5) . . . . ?
N2 N1 C1 C2 -0.2(5) . . . . ?
N2 N1 B1 N1 56.4(6) . . . 3_665 ?
N2 N1 B1 N1 -71.5(5) . . . 2_655 ?
N2 C3 C4 S1 161.4(3) . . . . ?
N2 C3 C4 C5 -21.3(7) . . . . ?
N2 C3 C2 C1 -0.1(5) . . . . ?
C1 N1 N2 K1 -170.0(3) . . . . ?
C1 N1 N2 C3 0.1(5) . . . . ?
C1 N1 B1 N1 109.6(6) . . . 2_655 ?
C1 N1 B1 N1 -122.4(6) . . . 3_665 ?
C4 S1 C7 C6 0.7(4) . . . . ?
C4 C3 C2 C1 179.4(4) . . . . ?
C4 C5 C6 C7 0.8(6) . . . . ?
C7 S1 C4 C3 177.5(4) . . . . ?
C7 S1 C4 C5 -0.2(4) . . . . ?
C2 C3 C4 S1 -18.1(6) . . . . ?
C2 C3 C4 C5 159.2(5) . . . . ?
C6 C5 C4 S1 -0.3(5) . . . . ?
C6 C5 C4 C3 -177.7(4) . . . . ?
B1 N1 N2 K1 11.0(4) . . . . ?
B1 N1 N2 C3 -178.9(3) . . . . ?
B1 N1 C1 C2 178.8(3) . . . . ?

_shelx_res_file                  
;
TITL JRT28_211102_0m_R3c_a.res in R3c
    jrt28_211102_0m_r3c_a.res
    created by SHELXL-2019/1 at 09:31:11 on 19-Dec-2023
REM Old TITL JRT28_211102_0m_R3c in R3c
REM SHELXT solution in R3c
REM R1 0.096, Rweak 0.001, Alpha 0.002, Orientation as input
REM Flack x = -0.013 ( 0.013 ) from Parsons' quotients
REM Formula found by SHELXT: C28 K N9 S3
CELL 0.71073 17.4388 17.4388 16.8446 90 90 120
ZERR 6 0.0008 0.0008 0.0007 0 0 0
LATT -3
SYMM -Y,+X-Y,+Z
SYMM +Y-X,-X,+Z
SYMM -Y,-X,0.5+Z
SYMM +Y-X,+Y,0.5+Z
SYMM +X,+X-Y,0.5+Z
SFAC C H B K N S
UNIT 162 150 6 6 54 18

L.S. 50
PLAN  20
SIZE 0.2 0.1 0.05
TEMP -173.15
CONF
LIST 6
MORE -1
BOND $H
fmap 2
ACTA
SHEL 9999 0.75
OMIT 3 2 4
OMIT 1 1 0
REM <olex2.extras>
REM <HklSrc "%.\\JRT28_211102_0m_R3c_a.hkl">
REM </olex2.extras>

WGHT    0.026100   21.366699
FVAR       0.20902
K1    4    0.666667    0.333333    0.428057    10.33333    0.01782    0.01782 =
         0.01988    0.00000    0.00000    0.00891
S1    6    0.485030    0.533173    0.486242    11.00000    0.02566    0.02762 =
         0.03609    0.00143    0.00021    0.01839
N1    5    0.624342    0.388735    0.626245    11.00000    0.01815    0.01953 =
         0.01815   -0.00074    0.00065    0.01030
N2    5    0.620479    0.413408    0.549790    11.00000    0.01979    0.01774 =
         0.02212    0.00060   -0.00041    0.01098
N3    5    0.499897    0.286191    0.360374    11.00000    0.02647    0.02783 =
         0.04046    0.00407   -0.00532    0.01333
C1    1    0.586890    0.421219    0.676669    11.00000    0.01818    0.02125 =
         0.02318   -0.00385    0.00017    0.01023
AFIX  43
H1    2    0.581661    0.412682    0.732537    11.00000   -1.20000
AFIX   0
C3    1    0.579818    0.462151    0.554152    11.00000    0.01653    0.01746 =
         0.02725   -0.00227   -0.00065    0.00907
C8    1    0.452876    0.310911    0.344083    11.00000    0.01977    0.02043 =
         0.03269    0.00372   -0.00138    0.00556
C5    1    0.604409    0.517423    0.409781    11.00000    0.02578    0.01792 =
         0.02474    0.00204   -0.00347    0.01199
AFIX  43
H5    2    0.649524    0.504399    0.396081    11.00000   -1.20000
AFIX   0
C4    1    0.563318    0.499683    0.483378    11.00000    0.01621    0.01832 =
         0.02954    0.00112   -0.00013    0.00795
C7    1    0.506445    0.571039    0.390558    11.00000    0.02984    0.02220 =
         0.03875    0.00132   -0.00798    0.01607
AFIX  43
H7    2    0.477563    0.597786    0.364254    11.00000   -1.20000
AFIX   0
C2    1    0.557691    0.468672    0.633345    11.00000    0.02286    0.02540 =
         0.02898   -0.00300   -0.00079    0.01600
AFIX  43
H2    2    0.528981    0.499074    0.652609    11.00000   -1.20000
AFIX   0
C6    1    0.570299    0.558035    0.356620    11.00000    0.02857    0.02224 =
         0.03354    0.00121   -0.00475    0.01230
AFIX  43
H6    2    0.590135    0.574110    0.303480    11.00000   -1.20000
AFIX   0
C9    1    0.393829    0.344075    0.321656    11.00000    0.02218    0.02670 =
         0.04562    0.00336   -0.00369    0.01182
AFIX 137
H9A   2    0.415651    0.379158    0.272915    11.00000   -1.50000
H9B   2    0.392095    0.381283    0.364418    11.00000   -1.50000
H9C   2    0.334119    0.294037    0.312586    11.00000   -1.50000
AFIX   0
B1    3    0.666667    0.333333    0.652092    10.33333    0.01802    0.01802 =
         0.01906    0.00000    0.00000    0.00901
H1A   2    0.666667    0.333333    0.714912    10.33333   -1.20000
HKLF 4


REM  JRT28_211102_0m_R3c_a.res in R3c
REM wR2 = 0.1122, GooF = S = 1.267, Restrained GooF = 1.266 for all data
REM R1 = 0.0452 for 2165 Fo > 4sig(Fo) and 0.0605 for all 2390 data
REM 126 parameters refined using 1 restraints

END

WGHT      0.0261     21.3847

REM Highest difference peak  0.343,  deepest hole -0.548,  1-sigma level  0.088
Q1    1   0.5671  0.5736  0.5943  11.00000  0.05    0.34
Q2    1   0.6078  0.5880  0.3723  11.00000  0.05    0.34
Q3    1   0.7047  0.5620  0.4546  11.00000  0.05    0.31
Q4    1   0.2961  0.2815  0.3882  11.00000  0.05    0.31
Q5    1   0.5936  0.5279  0.2337  11.00000  0.05    0.30
Q6    1   0.5813  0.5261  0.3908  11.00000  0.05    0.30
Q7    1   0.5382  0.4265  0.7240  11.00000  0.05    0.30
Q8    1   0.5253  0.4745  0.3746  11.00000  0.05    0.30
Q9    1   0.5859  0.5048  0.4427  11.00000  0.05    0.29
Q10   1   0.5744  0.4504  0.6748  11.00000  0.05    0.29
Q11   1   0.6605  0.5887  0.4454  11.00000  0.05    0.29
Q12   1   0.7173  0.5177  0.4334  11.00000  0.05    0.28
Q13   1   0.6866  0.6132  0.3379  11.00000  0.05    0.28
Q14   1   0.3243  0.3309  0.2969  11.00000  0.05    0.28
Q15   1   0.6035  0.6551  0.3751  11.00000  0.05    0.28
Q16   1   0.4338  0.4148  0.3024  11.00000  0.05    0.27
Q17   1   0.4768  0.3806  0.4020  11.00000  0.05    0.27
Q18   1   0.5232  0.3519  0.6463  11.00000  0.05    0.27
Q19   1   0.2778  0.2332  0.3550  11.00000  0.05    0.27
Q20   1   0.6878  0.4010  0.3861  11.00000  0.05    0.27
;
_shelx_res_checksum              10146
_olex2_submission_special_instructions 'No special instructions were received'
####################################################################### 
# 
# This file contains crystal structure data downloaded from the 
# Cambridge Structural Database (CSD) hosted by the Cambridge 
# Crystallographic Data Centre (CCDC).
# 
# Full information about CCDC data access policies and citation 
# guidelines are available at http://www.ccdc.cam.ac.uk/access/V1 
# 
# Audit and citation data items may have been added by the CCDC. 
# Please retain this information to preserve the provenance of 
# this file and to allow appropriate attribution of the data. 
# 
#######################################################################

data_jrt247_230929_a
_database_code_depnum_ccdc_archive 'CCDC 2357159'
loop_
_audit_author_name
_audit_author_address
'Scott Sulway'
;The University of New South Wales
Australia
;
_audit_update_record             
;
2024-05-22 deposited with the CCDC.	2024-09-13 downloaded from the CCDC.
;
_audit_creation_date             2024-02-21
_audit_creation_method           
;
Olex2 1.3
(compiled 2020.11.12 svn.r5f609507 for OlexSys, GUI svn.r6408)
;
_shelx_SHELXL_version_number     2019/1
_chemical_name_common            ?
_chemical_name_systematic        ?
_chemical_formula_moiety         'C32 H28 B2 N12 Na2'
_chemical_formula_sum            'C32 H28 B2 N12 Na2'
_chemical_formula_weight         648.26
_chemical_melting_point          ?
loop_
_atom_type_symbol
_atom_type_description
_atom_type_scat_dispersion_real
_atom_type_scat_dispersion_imag
_atom_type_scat_source
C C 0.0033 0.0016 'International Tables Vol C Tables 4.2.6.8 and 6.1.1.4'
H H 0.0000 0.0000 'International Tables Vol C Tables 4.2.6.8 and 6.1.1.4'
B B 0.0013 0.0007 'International Tables Vol C Tables 4.2.6.8 and 6.1.1.4'
N N 0.0061 0.0033 'International Tables Vol C Tables 4.2.6.8 and 6.1.1.4'
Na Na 0.0362 0.0249 'International Tables Vol C Tables 4.2.6.8 and 6.1.1.4'

_shelx_space_group_comment       
;
The symmetry employed for this shelxl refinement is uniquely defined
by the following loop, which should always be used as a source of
symmetry information in preference to the above space-group names.
They are only intended as comments.
;
_space_group_crystal_system      monoclinic
_space_group_IT_number           15
_space_group_name_H-M_alt        'C 1 2/c 1'
_space_group_name_Hall           '-C 2yc'
loop_
_space_group_symop_operation_xyz
'x, y, z'
'-x, y, -z+1/2'
'x+1/2, y+1/2, z'
'-x+1/2, y+1/2, -z+1/2'
'-x, -y, -z'
'x, -y, z-1/2'
'-x+1/2, -y+1/2, -z'
'x+1/2, -y+1/2, z-1/2'

_cell_length_a                   15.7237(10)
_cell_length_b                   10.8738(7)
_cell_length_c                   20.0182(11)
_cell_angle_alpha                90
_cell_angle_beta                 111.251(2)
_cell_angle_gamma                90
_cell_volume                     3189.9(3)
_cell_formula_units_Z            4
_cell_measurement_reflns_used    9846
_cell_measurement_temperature    100.0
_cell_measurement_theta_max      28.291
_cell_measurement_theta_min      2.333
_shelx_estimated_absorpt_T_max   0.989
_shelx_estimated_absorpt_T_min   0.979
_exptl_absorpt_coefficient_mu    0.109
_exptl_absorpt_correction_T_max  0.7457
_exptl_absorpt_correction_T_min  0.6240
_exptl_absorpt_correction_type   multi-scan
_exptl_absorpt_process_details   
;
SADABS-2016/2 (Bruker,2016/2) was used for absorption correction.
wR2(int) was 0.1189 before and 0.0719 after correction.
The Ratio of minimum to maximum transmission is 0.8368.
The \l/2 correction factor is Not present.
;
_exptl_absorpt_special_details   ?
_exptl_crystal_colour            'clear colourless'
_exptl_crystal_colour_lustre     clear
_exptl_crystal_colour_primary    colourless
_exptl_crystal_density_diffrn    1.350
_exptl_crystal_density_meas      ?
_exptl_crystal_density_method    ?
_exptl_crystal_description       prism
_exptl_crystal_F_000             1344
_exptl_crystal_size_max          0.2
_exptl_crystal_size_mid          0.1
_exptl_crystal_size_min          0.1
_exptl_transmission_factor_max   ?
_exptl_transmission_factor_min   ?
_diffrn_reflns_av_R_equivalents  0.0549
_diffrn_reflns_av_unetI/netI     0.0284
_diffrn_reflns_Laue_measured_fraction_full 0.999
_diffrn_reflns_Laue_measured_fraction_max 0.999
_diffrn_reflns_limit_h_max       20
_diffrn_reflns_limit_h_min       -20
_diffrn_reflns_limit_k_max       14
_diffrn_reflns_limit_k_min       -14
_diffrn_reflns_limit_l_max       24
_diffrn_reflns_limit_l_min       -25
_diffrn_reflns_number            35586
_diffrn_reflns_point_group_measured_fraction_full 0.999
_diffrn_reflns_point_group_measured_fraction_max 0.999
_diffrn_reflns_theta_full        25.242
_diffrn_reflns_theta_max         27.484
_diffrn_reflns_theta_min         2.352
_diffrn_ambient_temperature      100.0
_diffrn_detector_area_resol_mean ?
_diffrn_measured_fraction_theta_full 0.999
_diffrn_measured_fraction_theta_max 0.999
_diffrn_measurement_device_type  'Bruker D8Quest'
_diffrn_measurement_method       ?
_diffrn_radiation_type           MoK\a
_diffrn_radiation_wavelength     0.71073
_diffrn_source                   ?
_diffrn_source_current           1.4
_diffrn_source_power             0.07
_diffrn_source_voltage           50.0
_reflns_Friedel_coverage         0.000
_reflns_Friedel_fraction_full    .
_reflns_Friedel_fraction_max     .
_reflns_number_gt                2945
_reflns_number_total             3661
_reflns_special_details          
;
 Reflections were merged by SHELXL according to the crystal
 class for the calculation of statistics and refinement.
 
 _reflns_Friedel_fraction is defined as the number of unique
 Friedel pairs measured divided by the number that would be
 possible theoretically, ignoring centric projections and
 systematic absences.
;
_reflns_threshold_expression     'I > 2\s(I)'
_computing_cell_refinement       'SAINT V8.40B (?, 2016)'
_computing_data_collection       ?
_computing_data_reduction        'SAINT V8.40B (?, 2016)'
_computing_molecular_graphics    'Olex2 1.3 (Dolomanov et al., 2009)'
_computing_publication_material  'Olex2 1.3 (Dolomanov et al., 2009)'
_computing_structure_refinement  'XL  (Sheldrick, 2008)'
_computing_structure_solution    'SHELXT 2018/2 (Sheldrick, 2018)'
_refine_diff_density_max         0.396
_refine_diff_density_min         -0.382
_refine_diff_density_rms         0.076
_refine_ls_extinction_coef       .
_refine_ls_extinction_method     none
_refine_ls_goodness_of_fit_ref   1.126
_refine_ls_hydrogen_treatment    constr
_refine_ls_matrix_type           full
_refine_ls_number_parameters     217
_refine_ls_number_reflns         3661
_refine_ls_number_restraints     0
_refine_ls_R_factor_all          0.0767
_refine_ls_R_factor_gt           0.0571
_refine_ls_restrained_S_all      1.126
_refine_ls_shift/su_max          0.000
_refine_ls_shift/su_mean         0.000
_refine_ls_structure_factor_coef Fsqd
_refine_ls_weighting_details     
'w=1/[\s^2^(Fo^2^)+(0.0672P)^2^+6.5161P] where P=(Fo^2^+2Fc^2^)/3'
_refine_ls_weighting_scheme      calc
_refine_ls_wR_factor_gt          0.1335
_refine_ls_wR_factor_ref         0.1616
_refine_special_details          ?
_olex2_refinement_description    
;
1. Fixed Uiso
 At 1.2 times of:
  All B(H,H) groups, All C(H) groups
2.a Secondary CH2 refined with riding coordinates:
 B1(H1a,H1b)
2.b Aromatic/amide H refined with riding coordinates:
 C13(H13), C10(H10), C8(H8), C9(H9), C14(H14), C16(H16), C1(H1), C7(H7),
 C15(H15), C5(H5), C2(H2), C6(H6)
;
_atom_sites_solution_hydrogens   geom
_atom_sites_solution_primary     dual
_atom_sites_solution_secondary   ?
loop_
_atom_site_label
_atom_site_type_symbol
_atom_site_fract_x
_atom_site_fract_y
_atom_site_fract_z
_atom_site_U_iso_or_equiv
_atom_site_adp_type
_atom_site_occupancy
_atom_site_site_symmetry_order
_atom_site_calc_flag
_atom_site_refinement_flags_posn
_atom_site_refinement_flags_adp
_atom_site_refinement_flags_occupancy
_atom_site_disorder_assembly
_atom_site_disorder_group
Na1 Na 0.48361(6) 0.51138(7) 0.32618(4) 0.0272(2) Uani 1 1 d . . . . .
N5 N 0.63541(11) 0.52737(15) 0.29043(9) 0.0247(4) Uani 1 1 d . . . . .
N4 N 0.68612(11) 0.62237(15) 0.32897(9) 0.0252(4) Uani 1 1 d . . . . .
N3 N 0.42463(11) 0.56014(16) 0.42370(9) 0.0273(4) Uani 1 1 d . . . . .
N1 N 0.60116(11) 0.78102(15) 0.37287(9) 0.0260(4) Uani 1 1 d . . . . .
N6 N 0.57937(12) 0.30543(15) 0.21817(9) 0.0262(4) Uani 1 1 d . . . . .
N2 N 0.54286(12) 0.69767(14) 0.38194(9) 0.0251(4) Uani 1 1 d . . . . .
C11 C 0.68874(13) 0.42674(17) 0.31028(10) 0.0241(4) Uani 1 1 d . . . . .
C13 C 0.70275(15) 0.19925(19) 0.30709(11) 0.0292(4) Uani 1 1 d . . . . .
H13 H 0.757042 0.203155 0.348394 0.035 Uiso 1 1 calc R U . . .
C12 C 0.65604(13) 0.30675(17) 0.27717(10) 0.0237(4) Uani 1 1 d . . . . .
C10 C 0.77351(14) 0.45653(19) 0.36292(11) 0.0292(4) Uani 1 1 d . . . . .
H10 H 0.823009 0.402933 0.386590 0.035 Uiso 1 1 calc R U . . .
C3 C 0.50930(13) 0.74609(18) 0.42902(10) 0.0252(4) Uani 1 1 d . . . . .
C4 C 0.44612(13) 0.67410(19) 0.45195(10) 0.0262(4) Uani 1 1 d . . . . .
C8 C 0.37016(14) 0.4911(2) 0.44658(12) 0.0328(5) Uani 1 1 d . . . . .
H8 H 0.354859 0.410959 0.426957 0.039 Uiso 1 1 calc R U . . .
C9 C 0.76825(14) 0.58148(19) 0.37228(11) 0.0290(4) Uani 1 1 d . . . . .
H9 H 0.815265 0.630892 0.404298 0.035 Uiso 1 1 calc R U . . .
C14 C 0.66961(16) 0.08741(19) 0.27635(12) 0.0325(5) Uani 1 1 d . . . . .
H14 H 0.701436 0.013536 0.295366 0.039 Uiso 1 1 calc R U . . .
C16 C 0.54748(15) 0.19515(19) 0.19010(11) 0.0300(4) Uani 1 1 d . . . . .
H16 H 0.492874 0.193008 0.149005 0.036 Uiso 1 1 calc R U . . .
C1 C 0.60438(15) 0.88158(19) 0.41321(12) 0.0317(5) Uani 1 1 d . . . . .
H1 H 0.640261 0.952906 0.415613 0.038 Uiso 1 1 calc R U . . .
C7 C 0.33464(15) 0.5297(2) 0.49739(13) 0.0388(5) Uani 1 1 d . . . . .
H7 H 0.297544 0.476647 0.512979 0.047 Uiso 1 1 calc R U . . .
C15 C 0.58897(16) 0.08447(19) 0.21713(12) 0.0321(5) Uani 1 1 d . . . . .
H15 H 0.563022 0.008647 0.195780 0.039 Uiso 1 1 calc R U . . .
C5 C 0.41075(16) 0.7211(2) 0.50149(11) 0.0338(5) Uani 1 1 d . . . . .
H5 H 0.424869 0.802627 0.519126 0.041 Uiso 1 1 calc R U . . .
C2 C 0.54686(15) 0.8633(2) 0.45027(12) 0.0333(5) Uani 1 1 d . . . . .
H2 H 0.535166 0.917885 0.482995 0.040 Uiso 1 1 calc R U . . .
C6 C 0.35482(16) 0.6475(2) 0.52459(12) 0.0397(5) Uani 1 1 d . . . . .
H6 H 0.330711 0.677556 0.558643 0.048 Uiso 1 1 calc R U . . .
B1 B 0.65144(17) 0.7565(2) 0.31961(13) 0.0288(5) Uani 1 1 d . . . . .
H1A H 0.609068 0.769929 0.269725 0.035 Uiso 1 1 calc R U . . .
H1B H 0.703469 0.813845 0.329536 0.035 Uiso 1 1 calc R U . . .

loop_
_atom_site_aniso_label
_atom_site_aniso_U_11
_atom_site_aniso_U_22
_atom_site_aniso_U_33
_atom_site_aniso_U_23
_atom_site_aniso_U_13
_atom_site_aniso_U_12
Na1 0.0325(4) 0.0238(4) 0.0248(4) -0.0046(3) 0.0096(3) -0.0054(3)
N5 0.0278(8) 0.0195(8) 0.0262(8) -0.0005(6) 0.0090(7) -0.0008(6)
N4 0.0260(8) 0.0228(8) 0.0281(8) 0.0013(6) 0.0112(7) -0.0020(6)
N3 0.0250(8) 0.0288(9) 0.0251(8) 0.0015(6) 0.0056(6) 0.0003(7)
N1 0.0275(8) 0.0199(8) 0.0280(8) -0.0013(6) 0.0069(7) -0.0027(6)
N6 0.0312(9) 0.0233(8) 0.0243(8) 0.0019(6) 0.0102(7) 0.0023(6)
N2 0.0294(8) 0.0207(8) 0.0239(8) -0.0017(6) 0.0083(7) -0.0036(6)
C11 0.0278(9) 0.0218(9) 0.0241(9) 0.0038(7) 0.0112(7) 0.0020(7)
C13 0.0343(11) 0.0255(10) 0.0278(10) 0.0047(8) 0.0112(8) 0.0067(8)
C12 0.0264(9) 0.0228(9) 0.0245(9) 0.0032(7) 0.0124(7) 0.0018(7)
C10 0.0249(9) 0.0293(10) 0.0319(10) 0.0035(8) 0.0084(8) 0.0007(8)
C3 0.0253(9) 0.0235(9) 0.0227(9) -0.0025(7) 0.0040(7) 0.0025(7)
C4 0.0253(9) 0.0291(10) 0.0199(9) 0.0011(7) 0.0031(7) 0.0051(8)
C8 0.0269(10) 0.0353(11) 0.0321(11) 0.0065(8) 0.0059(8) -0.0002(8)
C9 0.0248(9) 0.0297(10) 0.0308(10) 0.0019(8) 0.0081(8) -0.0029(8)
C14 0.0432(12) 0.0237(10) 0.0330(11) 0.0046(8) 0.0166(9) 0.0079(8)
C16 0.0375(11) 0.0253(10) 0.0263(10) -0.0015(8) 0.0105(8) 0.0010(8)
C1 0.0314(10) 0.0203(9) 0.0404(11) -0.0063(8) 0.0094(9) -0.0008(8)
C7 0.0272(10) 0.0545(15) 0.0342(11) 0.0150(10) 0.0106(9) 0.0029(10)
C15 0.0423(12) 0.0238(10) 0.0334(11) -0.0018(8) 0.0174(9) 0.0020(8)
C5 0.0376(11) 0.0382(12) 0.0242(10) 0.0002(8) 0.0096(9) 0.0071(9)
C2 0.0339(11) 0.0261(10) 0.0369(11) -0.0092(8) 0.0091(9) 0.0023(8)
C6 0.0378(12) 0.0550(15) 0.0289(11) 0.0070(10) 0.0153(9) 0.0094(11)
B1 0.0339(12) 0.0210(10) 0.0319(11) 0.0029(8) 0.0121(9) -0.0023(9)

_geom_special_details            
;
 All esds (except the esd in the dihedral angle between two l.s. planes)
 are estimated using the full covariance matrix.  The cell esds are taken
 into account individually in the estimation of esds in distances, angles
 and torsion angles; correlations between esds in cell parameters are only
 used when they are defined by crystal symmetry.  An approximate (isotropic)
 treatment of cell esds is used for estimating esds involving l.s. planes.
;
loop_
_geom_bond_atom_site_label_1
_geom_bond_atom_site_label_2
_geom_bond_distance
_geom_bond_site_symmetry_2
_geom_bond_publ_flag
Na1 N5 2.4114(18) 2_655 ?
Na1 N5 2.7345(19) . ?
Na1 N3 2.5028(19) . ?
Na1 N6 2.4793(18) 2_655 ?
Na1 N2 2.3374(17) . ?
N5 N4 1.361(2) . ?
N5 C11 1.348(2) . ?
N4 C9 1.344(3) . ?
N4 B1 1.544(3) . ?
N3 C4 1.353(3) . ?
N3 C8 1.339(3) . ?
N1 N2 1.347(2) . ?
N1 C1 1.349(3) . ?
N1 B1 1.563(3) . ?
N6 C12 1.348(3) . ?
N6 C16 1.342(3) . ?
N2 C3 1.343(3) . ?
C11 C12 1.469(3) . ?
C11 C10 1.405(3) . ?
C13 H13 0.9500 . ?
C13 C12 1.395(3) . ?
C13 C14 1.377(3) . ?
C10 H10 0.9500 . ?
C10 C9 1.378(3) . ?
C3 C4 1.463(3) . ?
C3 C2 1.404(3) . ?
C4 C5 1.398(3) . ?
C8 H8 0.9500 . ?
C8 C7 1.391(3) . ?
C9 H9 0.9500 . ?
C14 H14 0.9500 . ?
C14 C15 1.387(3) . ?
C16 H16 0.9500 . ?
C16 C15 1.382(3) . ?
C1 H1 0.9500 . ?
C1 C2 1.376(3) . ?
C7 H7 0.9500 . ?
C7 C6 1.383(4) . ?
C15 H15 0.9500 . ?
C5 H5 0.9500 . ?
C5 C6 1.387(3) . ?
C2 H2 0.9500 . ?
C6 H6 0.9500 . ?
B1 H1A 0.9900 . ?
B1 H1B 0.9900 . ?

loop_
_geom_angle_atom_site_label_1
_geom_angle_atom_site_label_2
_geom_angle_atom_site_label_3
_geom_angle
_geom_angle_site_symmetry_1
_geom_angle_site_symmetry_3
_geom_angle_publ_flag
N5 Na1 N5 100.76(6) 2_655 . ?
N5 Na1 N3 111.28(6) 2_655 . ?
N5 Na1 N6 69.47(6) 2_655 2_655 ?
N3 Na1 N5 142.75(6) . . ?
N6 Na1 N5 103.70(6) 2_655 . ?
N6 Na1 N3 104.94(6) 2_655 . ?
N2 Na1 N5 115.79(6) . 2_655 ?
N2 Na1 N5 80.52(6) . . ?
N2 Na1 N3 68.91(6) . . ?
N2 Na1 N6 172.82(7) . 2_655 ?
Na1 N5 Na1 78.70(5) 2_655 . ?
N4 N5 Na1 106.71(11) . . ?
N4 N5 Na1 133.88(12) . 2_655 ?
C11 N5 Na1 114.11(12) . 2_655 ?
C11 N5 Na1 112.34(12) . . ?
C11 N5 N4 105.96(16) . . ?
N5 N4 B1 122.64(16) . . ?
C9 N4 N5 110.07(16) . . ?
C9 N4 B1 127.25(18) . . ?
C4 N3 Na1 114.40(13) . . ?
C8 N3 Na1 127.73(15) . . ?
C8 N3 C4 117.68(19) . . ?
N2 N1 C1 110.14(17) . . ?
N2 N1 B1 120.93(16) . . ?
C1 N1 B1 128.89(18) . . ?
C12 N6 Na1 114.75(13) . 2_655 ?
C16 N6 Na1 128.10(14) . 2_655 ?
C16 N6 C12 117.15(17) . . ?
N1 N2 Na1 133.75(13) . . ?
C3 N2 Na1 119.00(13) . . ?
C3 N2 N1 106.88(16) . . ?
N5 C11 C12 120.61(17) . . ?
N5 C11 C10 110.71(17) . . ?
C10 C11 C12 128.67(18) . . ?
C12 C13 H13 120.2 . . ?
C14 C13 H13 120.2 . . ?
C14 C13 C12 119.54(19) . . ?
N6 C12 C11 117.41(17) . . ?
N6 C12 C13 122.14(18) . . ?
C13 C12 C11 120.45(18) . . ?
C11 C10 H10 128.0 . . ?
C9 C10 C11 104.00(18) . . ?
C9 C10 H10 128.0 . . ?
N2 C3 C4 119.64(17) . . ?
N2 C3 C2 109.84(18) . . ?
C2 C3 C4 130.48(19) . . ?
N3 C4 C3 116.99(17) . . ?
N3 C4 C5 121.9(2) . . ?
C5 C4 C3 121.12(19) . . ?
N3 C8 H8 118.1 . . ?
N3 C8 C7 123.8(2) . . ?
C7 C8 H8 118.1 . . ?
N4 C9 C10 109.24(18) . . ?
N4 C9 H9 125.4 . . ?
C10 C9 H9 125.4 . . ?
C13 C14 H14 120.6 . . ?
C13 C14 C15 118.87(19) . . ?
C15 C14 H14 120.6 . . ?
N6 C16 H16 117.9 . . ?
N6 C16 C15 124.2(2) . . ?
C15 C16 H16 117.9 . . ?
N1 C1 H1 125.8 . . ?
N1 C1 C2 108.43(19) . . ?
C2 C1 H1 125.8 . . ?
C8 C7 H7 120.9 . . ?
C6 C7 C8 118.2(2) . . ?
C6 C7 H7 120.9 . . ?
C14 C15 H15 121.0 . . ?
C16 C15 C14 118.0(2) . . ?
C16 C15 H15 121.0 . . ?
C4 C5 H5 120.4 . . ?
C6 C5 C4 119.3(2) . . ?
C6 C5 H5 120.4 . . ?
C3 C2 H2 127.6 . . ?
C1 C2 C3 104.72(18) . . ?
C1 C2 H2 127.6 . . ?
C7 C6 C5 119.1(2) . . ?
C7 C6 H6 120.5 . . ?
C5 C6 H6 120.5 . . ?
N4 B1 N1 108.78(16) . . ?
N4 B1 H1A 109.9 . . ?
N4 B1 H1B 109.9 . . ?
N1 B1 H1A 109.9 . . ?
N1 B1 H1B 109.9 . . ?
H1A B1 H1B 108.3 . . ?

loop_
_geom_torsion_atom_site_label_1
_geom_torsion_atom_site_label_2
_geom_torsion_atom_site_label_3
_geom_torsion_atom_site_label_4
_geom_torsion
_geom_torsion_site_symmetry_1
_geom_torsion_site_symmetry_2
_geom_torsion_site_symmetry_3
_geom_torsion_site_symmetry_4
_geom_torsion_publ_flag
Na1 N5 N4 C9 -150.63(15) 2_655 . . . ?
Na1 N5 N4 C9 119.09(14) . . . . ?
Na1 N5 N4 B1 -62.96(19) . . . . ?
Na1 N5 N4 B1 27.3(3) 2_655 . . . ?
Na1 N5 C11 C12 65.67(19) . . . . ?
Na1 N5 C11 C12 -21.6(2) 2_655 . . . ?
Na1 N5 C11 C10 157.83(13) 2_655 . . . ?
Na1 N5 C11 C10 -114.93(15) . . . . ?
Na1 N3 C4 C3 -7.6(2) . . . . ?
Na1 N3 C4 C5 173.17(15) . . . . ?
Na1 N3 C8 C7 -174.62(16) . . . . ?
Na1 N6 C12 C11 4.1(2) 2_655 . . . ?
Na1 N6 C12 C13 -176.87(15) 2_655 . . . ?
Na1 N6 C16 C15 177.65(16) 2_655 . . . ?
Na1 N2 C3 C4 8.5(2) . . . . ?
Na1 N2 C3 C2 -173.72(13) . . . . ?
N5 N4 C9 C10 0.1(2) . . . . ?
N5 N4 B1 N1 90.4(2) . . . . ?
N5 C11 C12 N6 11.9(3) . . . . ?
N5 C11 C12 C13 -167.12(18) . . . . ?
N5 C11 C10 C9 -1.2(2) . . . . ?
N4 N5 C11 C12 -178.16(16) . . . . ?
N4 N5 C11 C10 1.2(2) . . . . ?
N3 C4 C5 C6 2.5(3) . . . . ?
N3 C8 C7 C6 1.7(3) . . . . ?
N1 N2 C3 C4 -177.60(16) . . . . ?
N1 N2 C3 C2 0.2(2) . . . . ?
N1 C1 C2 C3 -0.3(2) . . . . ?
N6 C16 C15 C14 -1.2(3) . . . . ?
N2 N1 C1 C2 0.4(2) . . . . ?
N2 N1 B1 N4 -43.5(2) . . . . ?
N2 C3 C4 N3 0.0(3) . . . . ?
N2 C3 C4 C5 179.25(18) . . . . ?
N2 C3 C2 C1 0.0(2) . . . . ?
C11 N5 N4 C9 -0.8(2) . . . . ?
C11 N5 N4 B1 177.13(17) . . . . ?
C11 C10 C9 N4 0.6(2) . . . . ?
C13 C14 C15 C16 2.4(3) . . . . ?
C12 N6 C16 C15 -1.1(3) . . . . ?
C12 C11 C10 C9 178.18(19) . . . . ?
C12 C13 C14 C15 -1.6(3) . . . . ?
C10 C11 C12 N6 -167.34(19) . . . . ?
C10 C11 C12 C13 13.6(3) . . . . ?
C3 C4 C5 C6 -176.68(19) . . . . ?
C4 N3 C8 C7 0.0(3) . . . . ?
C4 C3 C2 C1 177.5(2) . . . . ?
C4 C5 C6 C7 -0.7(3) . . . . ?
C8 N3 C4 C3 177.07(17) . . . . ?
C8 N3 C4 C5 -2.2(3) . . . . ?
C8 C7 C6 C5 -1.3(3) . . . . ?
C9 N4 B1 N1 -92.0(2) . . . . ?
C14 C13 C12 N6 -0.7(3) . . . . ?
C14 C13 C12 C11 178.27(18) . . . . ?
C16 N6 C12 C11 -176.99(17) . . . . ?
C16 N6 C12 C13 2.0(3) . . . . ?
C1 N1 N2 Na1 172.26(15) . . . . ?
C1 N1 N2 C3 -0.4(2) . . . . ?
C1 N1 B1 N4 138.9(2) . . . . ?
C2 C3 C4 N3 -177.3(2) . . . . ?
C2 C3 C4 C5 2.0(3) . . . . ?
B1 N4 C9 C10 -177.72(18) . . . . ?
B1 N1 N2 Na1 -5.8(3) . . . . ?
B1 N1 N2 C3 -178.42(17) . . . . ?
B1 N1 C1 C2 178.25(19) . . . . ?

_shelx_res_file                  
;
TITL JRT247_230929_a.res in C2/c
    jrt247_230929_a.res
    created by SHELXL-2019/1 at 16:15:18 on 21-Feb-2024
REM Old TITL JRT247_230929 in C2/c
REM SHELXT solution in C2/c: R1 0.135, Rweak 0.001, Alpha 0.013
REM <I/s> 0.690 for 176 systematic absences, Orientation as input
REM Formula found by SHELXT: C18 N5 Na
CELL 0.71073 15.7237 10.8738 20.0182 90 111.251 90
ZERR 4 0.001 0.0007 0.0011 0 0.002 0
LATT 7
SYMM -X,+Y,0.5-Z
SFAC C H B N Na
UNIT 128 112 8 48 8
EQIV $1 1-X,+Y,0.5-Z

L.S. 20
PLAN  10
SIZE 0.2 0.1 0.1
TEMP -173.15
CONF
FREE Na1 Na1_$1
LIST 6
MORE -1
BOND $H
fmap 2
acta
SHEL 9999 0.77
OMIT 0 0 2
OMIT 1 1 3
REM <olex2.extras>
REM <HklSrc "%.\\JRT247_230929_a.hkl">
REM </olex2.extras>

WGHT    0.067200    6.516100
FVAR       0.23652
NA1   5    0.483610    0.511385    0.326184    11.00000    0.03246    0.02375 =
         0.02477   -0.00463    0.00959   -0.00541
N5    4    0.635406    0.527366    0.290434    11.00000    0.02785    0.01946 =
         0.02615   -0.00050    0.00905   -0.00077
N4    4    0.686119    0.622365    0.328972    11.00000    0.02596    0.02277 =
         0.02805    0.00134    0.01115   -0.00199
N3    4    0.424628    0.560143    0.423697    11.00000    0.02500    0.02882 =
         0.02509    0.00155    0.00559    0.00028
N1    4    0.601156    0.781021    0.372872    11.00000    0.02748    0.01993 =
         0.02800   -0.00130    0.00692   -0.00268
N6    4    0.579375    0.305432    0.218173    11.00000    0.03119    0.02325 =
         0.02431    0.00189    0.01024    0.00227
N2    4    0.542863    0.697672    0.381943    11.00000    0.02940    0.02073 =
         0.02387   -0.00167    0.00827   -0.00362
C11   1    0.688744    0.426738    0.310279    11.00000    0.02776    0.02180 =
         0.02413    0.00376    0.01123    0.00199
C13   1    0.702750    0.199250    0.307092    11.00000    0.03429    0.02551 =
         0.02782    0.00466    0.01117    0.00666
AFIX  43
H13   2    0.757042    0.203155    0.348394    11.00000   -1.20000
AFIX   0
C12   1    0.656043    0.306748    0.277169    11.00000    0.02644    0.02276 =
         0.02453    0.00319    0.01239    0.00180
C10   1    0.773513    0.456526    0.362921    11.00000    0.02495    0.02926 =
         0.03186    0.00345    0.00838    0.00072
AFIX  43
H10   2    0.823009    0.402933    0.386590    11.00000   -1.20000
AFIX   0
C3    1    0.509300    0.746092    0.429016    11.00000    0.02535    0.02351 =
         0.02271   -0.00252    0.00397    0.00251
C4    1    0.446116    0.674096    0.451954    11.00000    0.02530    0.02906 =
         0.01990    0.00105    0.00306    0.00506
C8    1    0.370159    0.491072    0.446576    11.00000    0.02690    0.03534 =
         0.03214    0.00646    0.00588   -0.00017
AFIX  43
H8    2    0.354859    0.410959    0.426957    11.00000   -1.20000
AFIX   0
C9    1    0.768251    0.581476    0.372282    11.00000    0.02483    0.02970 =
         0.03079    0.00193    0.00805   -0.00285
AFIX  43
H9    2    0.815265    0.630892    0.404298    11.00000   -1.20000
AFIX   0
C14   1    0.669613    0.087410    0.276347    11.00000    0.04316    0.02369 =
         0.03297    0.00464    0.01662    0.00789
AFIX  43
H14   2    0.701436    0.013536    0.295366    11.00000   -1.20000
AFIX   0
C16   1    0.547482    0.195149    0.190100    11.00000    0.03745    0.02528 =
         0.02633   -0.00151    0.01055    0.00100
AFIX  43
H16   2    0.492874    0.193008    0.149005    11.00000   -1.20000
AFIX   0
C1    1    0.604378    0.881579    0.413206    11.00000    0.03142    0.02032 =
         0.04040   -0.00629    0.00938   -0.00082
AFIX  43
H1    2    0.640261    0.952906    0.415613    11.00000   -1.20000
AFIX   0
C7    1    0.334642    0.529711    0.497392    11.00000    0.02717    0.05447 =
         0.03423    0.01496    0.01059    0.00291
AFIX  43
H7    2    0.297544    0.476647    0.512979    11.00000   -1.20000
AFIX   0
C15   1    0.588967    0.084475    0.217126    11.00000    0.04231    0.02377 =
         0.03337   -0.00179    0.01737    0.00198
AFIX  43
H15   2    0.563022    0.008647    0.195780    11.00000   -1.20000
AFIX   0
C5    1    0.410752    0.721128    0.501486    11.00000    0.03757    0.03823 =
         0.02422    0.00018    0.00959    0.00707
AFIX  43
H5    2    0.424869    0.802627    0.519126    11.00000   -1.20000
AFIX   0
C2    1    0.546862    0.863299    0.450274    11.00000    0.03392    0.02606 =
         0.03694   -0.00919    0.00910    0.00232
AFIX  43
H2    2    0.535166    0.917885    0.482995    11.00000   -1.20000
AFIX   0
C6    1    0.354825    0.647495    0.524595    11.00000    0.03780    0.05504 =
         0.02890    0.00704    0.01533    0.00940
AFIX  43
H6    2    0.330711    0.677556    0.558643    11.00000   -1.20000
AFIX   0
B1    3    0.651438    0.756476    0.319607    11.00000    0.03385    0.02096 =
         0.03188    0.00293    0.01209   -0.00228
AFIX  23
H1A   2    0.609068    0.769929    0.269725    11.00000   -1.20000
H1B   2    0.703469    0.813845    0.329536    11.00000   -1.20000
AFIX   0
HKLF 4


REM  JRT247_230929_a.res in C2/c
REM wR2 = 0.1616, GooF = S = 1.126, Restrained GooF = 1.126 for all data
REM R1 = 0.0571 for 2945 Fo > 4sig(Fo) and 0.0767 for all 3661 data
REM 217 parameters refined using 0 restraints

END

WGHT      0.0672      6.5159

REM Highest difference peak  0.396,  deepest hole -0.382,  1-sigma level  0.076
Q1    1   0.7390  0.8263  0.3512  11.00000  0.05    0.40
Q2    1   0.5247  0.6261  0.3582  11.00000  0.05    0.26
Q3    1   0.4127  0.4971  0.5593  11.00000  0.05    0.25
Q4    1   0.5551  0.4745  0.3865  11.00000  0.05    0.24
Q5    1   0.6794  0.3743  0.2897  11.00000  0.05    0.22
Q6    1   0.5538  0.5547  0.4103  11.00000  0.05    0.22
Q7    1   0.7997  0.3442  0.4441  11.00000  0.05    0.22
Q8    1   0.7734  0.2250  0.4392  11.00000  0.05    0.22
Q9    1   0.6963  0.2223  0.2020  11.00000  0.05    0.22
Q10   1   0.6141  0.7779  0.2308  11.00000  0.05    0.22
;
_shelx_res_checksum              89431
_olex2_submission_special_instructions 'No special instructions were received'
####################################################################### 
# 
# This file contains crystal structure data downloaded from the 
# Cambridge Structural Database (CSD) hosted by the Cambridge 
# Crystallographic Data Centre (CCDC).
# 
# Full information about CCDC data access policies and citation 
# guidelines are available at http://www.ccdc.cam.ac.uk/access/V1 
# 
# Audit and citation data items may have been added by the CCDC. 
# Please retain this information to preserve the provenance of 
# this file and to allow appropriate attribution of the data. 
# 
#######################################################################

data_jrt248_230907_0ma_a
_database_code_depnum_ccdc_archive 'CCDC 2357161'
loop_
_audit_author_name
_audit_author_address
'Scott Sulway'
;The University of New South Wales
Australia
;
_audit_update_record             
;
2024-05-22 deposited with the CCDC.	2024-09-13 downloaded from the CCDC.
;
_audit_creation_date             2024-02-21
_audit_creation_method           
;
Olex2 1.3
(compiled 2020.11.12 svn.r5f609507 for OlexSys, GUI svn.r6408)
;
_shelx_SHELXL_version_number     2019/1
_chemical_name_common            ?
_chemical_name_systematic        ?
_chemical_formula_moiety         'C32 H28 B2 Li2 N12'
_chemical_formula_sum            'C32 H28 B2 Li2 N12'
_chemical_formula_weight         616.16
_chemical_melting_point          ?
loop_
_atom_type_symbol
_atom_type_description
_atom_type_scat_dispersion_real
_atom_type_scat_dispersion_imag
_atom_type_scat_source
C C 0.0033 0.0016 'International Tables Vol C Tables 4.2.6.8 and 6.1.1.4'
H H 0.0000 0.0000 'International Tables Vol C Tables 4.2.6.8 and 6.1.1.4'
B B 0.0013 0.0007 'International Tables Vol C Tables 4.2.6.8 and 6.1.1.4'
Li Li -0.0003 0.0001 'International Tables Vol C Tables 4.2.6.8 and 6.1.1.4'
N N 0.0061 0.0033 'International Tables Vol C Tables 4.2.6.8 and 6.1.1.4'

_shelx_space_group_comment       
;
The symmetry employed for this shelxl refinement is uniquely defined
by the following loop, which should always be used as a source of
symmetry information in preference to the above space-group names.
They are only intended as comments.
;
_space_group_crystal_system      monoclinic
_space_group_IT_number           15
_space_group_name_H-M_alt        'C 1 2/c 1'
_space_group_name_Hall           '-C 2yc'
loop_
_space_group_symop_operation_xyz
'x, y, z'
'-x, y, -z+1/2'
'x+1/2, y+1/2, z'
'-x+1/2, y+1/2, -z+1/2'
'-x, -y, -z'
'x, -y, z-1/2'
'-x+1/2, -y+1/2, -z'
'x+1/2, -y+1/2, z-1/2'

_cell_length_a                   10.5827(5)
_cell_length_b                   21.2856(11)
_cell_length_c                   14.6160(6)
_cell_angle_alpha                90
_cell_angle_beta                 104.567(2)
_cell_angle_gamma                90
_cell_volume                     3186.6(3)
_cell_formula_units_Z            4
_cell_measurement_reflns_used    9830
_cell_measurement_temperature    100.0
_cell_measurement_theta_max      29.886
_cell_measurement_theta_min      2.207
_shelx_estimated_absorpt_T_max   0.992
_shelx_estimated_absorpt_T_min   0.984
_exptl_absorpt_coefficient_mu    0.080
_exptl_absorpt_correction_T_max  0.7461
_exptl_absorpt_correction_T_min  0.6832
_exptl_absorpt_correction_type   multi-scan
_exptl_absorpt_process_details   
;
SADABS-2016/2 (Bruker,2016/2) was used for absorption correction.
wR2(int) was 0.1475 before and 0.0802 after correction.
The Ratio of minimum to maximum transmission is 0.9157.
The \l/2 correction factor is Not present.
;
_exptl_absorpt_special_details   ?
_exptl_crystal_colour            'clear colourless'
_exptl_crystal_colour_lustre     clear
_exptl_crystal_colour_primary    colourless
_exptl_crystal_density_diffrn    1.284
_exptl_crystal_density_meas      ?
_exptl_crystal_density_method    ?
_exptl_crystal_description       prism
_exptl_crystal_F_000             1280
_exptl_crystal_size_max          0.2
_exptl_crystal_size_mid          0.1
_exptl_crystal_size_min          0.1
_exptl_transmission_factor_max   ?
_exptl_transmission_factor_min   ?
_diffrn_reflns_av_R_equivalents  0.0810
_diffrn_reflns_av_unetI/netI     0.0253
_diffrn_reflns_Laue_measured_fraction_full 0.997
_diffrn_reflns_Laue_measured_fraction_max 0.997
_diffrn_reflns_limit_h_max       13
_diffrn_reflns_limit_h_min       -13
_diffrn_reflns_limit_k_max       26
_diffrn_reflns_limit_k_min       -26
_diffrn_reflns_limit_l_max       18
_diffrn_reflns_limit_l_min       -18
_diffrn_reflns_number            72157
_diffrn_reflns_point_group_measured_fraction_full 0.997
_diffrn_reflns_point_group_measured_fraction_max 0.997
_diffrn_reflns_theta_full        25.242
_diffrn_reflns_theta_max         26.371
_diffrn_reflns_theta_min         2.395
_diffrn_ambient_temperature      100.0
_diffrn_detector_area_resol_mean ?
_diffrn_measured_fraction_theta_full 0.997
_diffrn_measured_fraction_theta_max 0.997
_diffrn_measurement_device_type  'Bruker D8Quest'
_diffrn_measurement_method       '\f and \w scans'
_diffrn_radiation_type           MoK\a
_diffrn_radiation_wavelength     0.71073
_diffrn_source                   ?
_diffrn_source_current           1.4
_diffrn_source_power             0.07
_diffrn_source_voltage           50.0
_diffrn_standards_number         0
_reflns_Friedel_coverage         0.000
_reflns_Friedel_fraction_full    .
_reflns_Friedel_fraction_max     .
_reflns_number_gt                2466
_reflns_number_total             3249
_reflns_special_details          
;
 Reflections were merged by SHELXL according to the crystal
 class for the calculation of statistics and refinement.
 
 _reflns_Friedel_fraction is defined as the number of unique
 Friedel pairs measured divided by the number that would be
 possible theoretically, ignoring centric projections and
 systematic absences.
;
_reflns_threshold_expression     'I > 2\s(I)'
_computing_cell_refinement       'SAINT V8.38A (Bruker, 2018)'
_computing_data_collection       ?
_computing_data_reduction        'SAINT V8.38A (Bruker, 2018)'
_computing_molecular_graphics    'Olex2 1.3 (Dolomanov et al., 2009)'
_computing_publication_material  'Olex2 1.3 (Dolomanov et al., 2009)'
_computing_structure_refinement  'XL  (Sheldrick, 2008)'
_computing_structure_solution    'SHELXT 2014/5 (Sheldrick, 2014)'
_refine_diff_density_max         0.216
_refine_diff_density_min         -0.326
_refine_diff_density_rms         0.061
_refine_ls_extinction_coef       .
_refine_ls_extinction_method     none
_refine_ls_goodness_of_fit_ref   1.157
_refine_ls_hydrogen_treatment    mixed
_refine_ls_matrix_type           full
_refine_ls_number_parameters     279
_refine_ls_number_reflns         3249
_refine_ls_number_restraints     0
_refine_ls_R_factor_all          0.0870
_refine_ls_R_factor_gt           0.0610
_refine_ls_restrained_S_all      1.157
_refine_ls_shift/su_max          0.000
_refine_ls_shift/su_mean         0.000
_refine_ls_structure_factor_coef Fsqd
_refine_ls_weighting_details     
'w=1/[\s^2^(Fo^2^)+(0.0793P)^2^+4.6413P] where P=(Fo^2^+2Fc^2^)/3'
_refine_ls_weighting_scheme      calc
_refine_ls_wR_factor_gt          0.1429
_refine_ls_wR_factor_ref         0.1817
_refine_special_details          ?
_olex2_refinement_description    
;
1. Fixed Uiso
 At 1.2 times of:
  All C(H) groups
2. Others
 Fixed Sof: C16(0.5) H16(0.5) C13(0.5) H13(0.5) C15(0.5) H15(0.5) C14(0.5)
 H14(0.5) C10(0.6667) H10(0.6667) C9(0.6667) H9(0.6667) C9A(0.3333) H9A(0.3333)
 C10A(0.3333) H10A(0.3333) C15A(0.5) H15A(0.5) C14A(0.5) H14A(0.5) C13A(0.5)
 H13A(0.5) C16A(0.5) H16A(0.5)
3.a Aromatic/amide H refined with riding coordinates:
 C8(H8), C2(H2), C7(H7), C1(H1), C5(H5), C6(H6), C16(H16), C13(H13), C15(H15),
 C14(H14), C10(H10), C9(H9), C9A(H9A), C10A(H10A), C15A(H15A), C14A(H14A),
 C13A(H13A), C16A(H16A)
;
_atom_sites_solution_hydrogens   mixed
_atom_sites_solution_primary     dual
_atom_sites_solution_secondary   ?
loop_
_atom_site_label
_atom_site_type_symbol
_atom_site_fract_x
_atom_site_fract_y
_atom_site_fract_z
_atom_site_U_iso_or_equiv
_atom_site_adp_type
_atom_site_occupancy
_atom_site_site_symmetry_order
_atom_site_calc_flag
_atom_site_refinement_flags_posn
_atom_site_refinement_flags_adp
_atom_site_refinement_flags_occupancy
_atom_site_disorder_assembly
_atom_site_disorder_group
N5 N 0.33422(16) 0.40161(8) 0.27195(12) 0.0304(4) Uani 1 1 d . . . . .
N3 N 0.78239(18) 0.38362(8) 0.46459(12) 0.0356(4) Uani 1 1 d . . . . .
N2 N 0.55212(18) 0.32572(8) 0.43134(12) 0.0328(4) Uani 1 1 d . . . . .
N1 N 0.44382(19) 0.29139(8) 0.43085(13) 0.0365(4) Uani 1 1 d . . . . .
N4 N 0.28104(18) 0.36371(9) 0.32677(13) 0.0388(5) Uani 1 1 d . . . . .
N6 N 0.37358(17) 0.49232(9) 0.15108(13) 0.0364(4) Uani 1 1 d . . . . .
C11 C 0.2879(2) 0.45983(10) 0.27868(15) 0.0366(5) Uani 1 1 d . . . . .
C3 C 0.6402(2) 0.31226(9) 0.51321(15) 0.0348(5) Uani 1 1 d . . . . .
C8 C 0.8967(2) 0.41345(11) 0.47720(16) 0.0386(5) Uani 1 1 d . . . . .
H8 H 0.907223 0.442319 0.430110 0.046 Uiso 1 1 calc R U . . .
C12 C 0.3223(2) 0.51043(10) 0.22209(15) 0.0352(5) Uani 1 1 d . . . . .
C2 C 0.5884(3) 0.26872(10) 0.56623(16) 0.0413(6) Uani 1 1 d . . . . .
H2 H 0.629458 0.251309 0.626183 0.050 Uiso 1 1 calc R U . . .
C4 C 0.7673(2) 0.34289(9) 0.53165(14) 0.0343(5) Uani 1 1 d . . . . .
C7 C 1.0005(2) 0.40440(12) 0.55543(16) 0.0423(5) Uani 1 1 d . . . . .
H7 H 1.080181 0.426562 0.561994 0.051 Uiso 1 1 calc R U . . .
C1 C 0.4643(3) 0.25708(10) 0.51125(17) 0.0442(6) Uani 1 1 d . . . . .
H1 H 0.402834 0.229355 0.527264 0.053 Uiso 1 1 calc R U . . .
C5 C 0.8676(3) 0.33087(11) 0.61221(15) 0.0418(6) Uani 1 1 d . . . . .
H5 H 0.855491 0.301626 0.658372 0.050 Uiso 1 1 calc R U . . .
C6 C 0.9848(3) 0.36229(12) 0.62358(16) 0.0454(6) Uani 1 1 d . . . . .
H6 H 1.054249 0.354944 0.677979 0.054 Uiso 1 1 calc R U . . .
C16 C 0.3921(14) 0.5334(8) 0.0843(10) 0.036(2) Uani 0.5 1 d . . P A 1
H16 H 0.408378 0.517083 0.027874 0.044 Uiso 0.5 1 calc R U P A 1
C13 C 0.3200(11) 0.5770(7) 0.2359(11) 0.032(2) Uani 0.5 1 d . . P A 1
H13 H 0.297374 0.592330 0.290708 0.038 Uiso 0.5 1 calc R U P A 1
C15 C 0.3883(19) 0.5959(8) 0.0945(9) 0.036(2) Uani 0.5 1 d . . P A 1
H15 H 0.411457 0.623158 0.049897 0.043 Uiso 0.5 1 calc R U P A 1
C14 C 0.3494(10) 0.6203(7) 0.1728(10) 0.033(2) Uani 0.5 1 d . . P A 1
H14 H 0.343457 0.664301 0.182144 0.039 Uiso 0.5 1 calc R U P A 1
C10 C 0.2163(7) 0.4650(4) 0.3431(6) 0.0466(17) Uani 0.6667 1 d . . P B 1
H10 H 0.178242 0.501295 0.362870 0.056 Uiso 0.6667 1 calc R U P B 1
C9 C 0.2131(9) 0.4035(5) 0.3723(7) 0.051(2) Uani 0.6667 1 d . . P B 1
H9 H 0.169455 0.390098 0.418289 0.061 Uiso 0.6667 1 calc R U P B 1
B1 B 0.3232(3) 0.29418(12) 0.3446(2) 0.0425(6) Uani 1 1 d . . . . .
Li1 Li 0.6105(4) 0.39309(17) 0.3524(3) 0.0376(8) Uani 1 1 d . . . . .
H1A H 0.348(2) 0.2746(12) 0.2768(18) 0.044(7) Uiso 1 1 d . . . . .
H1B H 0.245(3) 0.2687(14) 0.3649(19) 0.055(8) Uiso 1 1 d . . . . .
C9A C 0.1820(16) 0.3875(8) 0.3539(12) 0.040(3) Uani 0.3333 1 d . . P B 2
H9A H 0.125314 0.366487 0.384847 0.048 Uiso 0.3333 1 calc R U P B 2
C10A C 0.1784(15) 0.4483(7) 0.3282(11) 0.041(3) Uani 0.3333 1 d . . P B 2
H10A H 0.118196 0.478858 0.338830 0.049 Uiso 0.3333 1 calc R U P B 2
C15A C 0.3769(16) 0.6053(7) 0.1237(10) 0.047(4) Uani 0.5 1 d . . P A 2
H15A H 0.395929 0.638579 0.086029 0.057 Uiso 0.5 1 calc R U P A 2
C14A C 0.3165(12) 0.6168(8) 0.1932(11) 0.051(3) Uani 0.5 1 d . . P A 2
H14A H 0.296778 0.658867 0.206285 0.061 Uiso 0.5 1 calc R U P A 2
C13A C 0.2835(11) 0.5692(7) 0.2445(11) 0.040(2) Uani 0.5 1 d . . P A 2
H13A H 0.237576 0.575801 0.291833 0.048 Uiso 0.5 1 calc R U P A 2
C16A C 0.4121(16) 0.5413(8) 0.1078(9) 0.045(3) Uani 0.5 1 d . . P A 2
H16A H 0.464594 0.533821 0.064865 0.054 Uiso 0.5 1 calc R U P A 2

loop_
_atom_site_aniso_label
_atom_site_aniso_U_11
_atom_site_aniso_U_22
_atom_site_aniso_U_33
_atom_site_aniso_U_23
_atom_site_aniso_U_13
_atom_site_aniso_U_12
N5 0.0328(9) 0.0278(9) 0.0336(9) -0.0058(7) 0.0137(7) -0.0035(7)
N3 0.0433(10) 0.0331(9) 0.0332(9) 0.0050(7) 0.0150(8) 0.0056(8)
N2 0.0448(10) 0.0230(8) 0.0355(9) 0.0000(7) 0.0190(8) -0.0004(7)
N1 0.0545(11) 0.0223(8) 0.0401(10) 0.0002(7) 0.0259(9) -0.0046(7)
N4 0.0411(10) 0.0435(11) 0.0382(10) 0.0018(8) 0.0218(8) -0.0043(8)
N6 0.0298(9) 0.0333(9) 0.0452(10) 0.0048(8) 0.0076(8) -0.0025(7)
C11 0.0417(12) 0.0352(11) 0.0334(10) -0.0044(9) 0.0104(9) 0.0089(9)
C3 0.0547(13) 0.0233(9) 0.0326(10) 0.0001(8) 0.0227(9) 0.0057(9)
C8 0.0418(12) 0.0392(12) 0.0373(11) 0.0043(9) 0.0145(9) 0.0030(9)
C12 0.0366(11) 0.0283(10) 0.0347(10) -0.0053(8) -0.0024(9) 0.0050(8)
C2 0.0673(16) 0.0277(11) 0.0348(11) 0.0030(8) 0.0238(11) 0.0029(10)
C4 0.0524(13) 0.0258(10) 0.0298(10) 0.0010(8) 0.0196(9) 0.0072(9)
C7 0.0448(13) 0.0449(13) 0.0382(12) -0.0030(10) 0.0122(10) 0.0031(10)
C1 0.0754(17) 0.0242(10) 0.0443(12) 0.0013(9) 0.0360(12) -0.0040(10)
C5 0.0636(15) 0.0378(12) 0.0267(10) 0.0018(9) 0.0164(10) 0.0077(11)
C6 0.0559(15) 0.0486(14) 0.0303(11) -0.0011(10) 0.0083(10) 0.0054(11)
C16 0.020(4) 0.038(4) 0.043(5) 0.003(3) -0.009(4) -0.003(3)
C13 0.026(5) 0.022(4) 0.044(4) -0.005(3) 0.005(3) -0.001(3)
C15 0.032(4) 0.030(5) 0.043(5) 0.005(4) 0.004(4) 0.002(3)
C14 0.025(5) 0.019(3) 0.051(6) 0.006(3) 0.002(4) 0.001(3)
C10 0.055(4) 0.039(4) 0.054(4) -0.009(2) 0.030(3) 0.006(3)
C9 0.053(5) 0.056(4) 0.059(4) -0.004(3) 0.041(4) -0.003(3)
B1 0.0511(15) 0.0349(13) 0.0472(14) -0.0026(11) 0.0232(12) -0.0137(11)
Li1 0.045(2) 0.0329(18) 0.0383(19) 0.0036(15) 0.0178(16) 0.0001(15)
C9A 0.031(6) 0.047(9) 0.048(7) 0.016(6) 0.020(5) 0.006(5)
C10A 0.044(7) 0.041(8) 0.043(6) 0.000(5) 0.023(5) 0.007(5)
C15A 0.032(5) 0.028(6) 0.079(12) 0.007(7) 0.007(8) -0.002(4)
C14A 0.039(6) 0.032(4) 0.070(8) 0.004(5) -0.007(4) -0.008(5)
C13A 0.043(7) 0.026(4) 0.043(4) -0.002(3) -0.004(4) 0.000(4)
C16A 0.026(5) 0.048(6) 0.053(7) 0.022(5) -0.006(5) -0.013(4)

_geom_special_details            
;
 All esds (except the esd in the dihedral angle between two l.s. planes)
 are estimated using the full covariance matrix.  The cell esds are taken
 into account individually in the estimation of esds in distances, angles
 and torsion angles; correlations between esds in cell parameters are only
 used when they are defined by crystal symmetry.  An approximate (isotropic)
 treatment of cell esds is used for estimating esds involving l.s. planes.
;
loop_
_geom_bond_atom_site_label_1
_geom_bond_atom_site_label_2
_geom_bond_distance
_geom_bond_site_symmetry_2
_geom_bond_publ_flag
N5 N4 1.355(2) . ?
N5 C11 1.345(3) . ?
N5 Li1 2.053(4) 2_655 ?
N3 C8 1.337(3) . ?
N3 C4 1.348(3) . ?
N3 Li1 2.130(4) . ?
N2 N1 1.358(2) . ?
N2 C3 1.349(3) . ?
N2 Li1 2.032(4) . ?
N1 C1 1.354(3) . ?
N1 B1 1.554(4) . ?
N4 C9 1.385(10) . ?
N4 B1 1.549(3) . ?
N4 C9A 1.312(19) . ?
N6 C12 1.343(3) . ?
N6 C16 1.361(19) . ?
N6 Li1 2.121(4) 2_655 ?
N6 C16A 1.335(18) . ?
C11 C12 1.459(3) . ?
C11 C10 1.353(9) . ?
C11 C10A 1.533(16) . ?
C3 C2 1.405(3) . ?
C3 C4 1.458(3) . ?
C8 H8 0.9500 . ?
C8 C7 1.385(3) . ?
C12 C13 1.432(15) . ?
C12 C13A 1.383(16) . ?
C2 H2 0.9500 . ?
C2 C1 1.379(4) . ?
C4 C5 1.397(3) . ?
C7 H7 0.9500 . ?
C7 C6 1.381(3) . ?
C1 H1 0.9500 . ?
C5 H5 0.9500 . ?
C5 C6 1.382(4) . ?
C6 H6 0.9500 . ?
C16 H16 0.9500 . ?
C16 C15 1.34(3) . ?
C13 H13 0.9500 . ?
C13 C14 1.394(14) . ?
C15 H15 0.9500 . ?
C15 C14 1.410(12) . ?
C14 H14 0.9500 . ?
C10 H10 0.9500 . ?
C10 C9 1.379(13) . ?
C9 H9 0.9500 . ?
B1 H1A 1.17(3) . ?
B1 H1B 1.09(3) . ?
C9A H9A 0.9500 . ?
C9A C10A 1.34(2) . ?
C10A H10A 0.9500 . ?
C15A H15A 0.9500 . ?
C15A C14A 1.352(14) . ?
C15A C16A 1.45(3) . ?
C14A H14A 0.9500 . ?
C14A C13A 1.357(15) . ?
C13A H13A 0.9500 . ?
C16A H16A 0.9500 . ?

loop_
_geom_angle_atom_site_label_1
_geom_angle_atom_site_label_2
_geom_angle_atom_site_label_3
_geom_angle
_geom_angle_site_symmetry_1
_geom_angle_site_symmetry_3
_geom_angle_publ_flag
N4 N5 Li1 136.40(17) . 2_655 ?
C11 N5 N4 106.99(17) . . ?
C11 N5 Li1 109.65(17) . 2_655 ?
C8 N3 C4 118.3(2) . . ?
C8 N3 Li1 128.97(17) . . ?
C4 N3 Li1 112.70(18) . . ?
N1 N2 Li1 138.92(18) . . ?
C3 N2 N1 106.49(17) . . ?
C3 N2 Li1 114.38(18) . . ?
N2 N1 B1 120.27(17) . . ?
C1 N1 N2 109.6(2) . . ?
C1 N1 B1 130.1(2) . . ?
N5 N4 C9 105.2(5) . . ?
N5 N4 B1 121.57(18) . . ?
C9 N4 B1 131.8(5) . . ?
C9A N4 N5 115.5(8) . . ?
C9A N4 B1 122.5(7) . . ?
C12 N6 C16 121.9(7) . . ?
C12 N6 Li1 110.77(17) . 2_655 ?
C16 N6 Li1 126.6(7) . 2_655 ?
C16A N6 C12 111.9(8) . . ?
N5 C11 C12 119.42(19) . . ?
N5 C11 C10 113.8(4) . . ?
N5 C11 C10A 102.7(6) . . ?
C12 C11 C10A 135.4(7) . . ?
C10 C11 C12 126.7(4) . . ?
N2 C3 C2 110.6(2) . . ?
N2 C3 C4 117.91(18) . . ?
C2 C3 C4 131.5(2) . . ?
N3 C8 H8 118.3 . . ?
N3 C8 C7 123.4(2) . . ?
C7 C8 H8 118.3 . . ?
N6 C12 C11 115.67(18) . . ?
N6 C12 C13 114.7(5) . . ?
N6 C12 C13A 130.2(6) . . ?
C13 C12 C11 129.4(5) . . ?
C13A C12 C11 113.7(6) . . ?
C3 C2 H2 128.0 . . ?
C1 C2 C3 104.1(2) . . ?
C1 C2 H2 128.0 . . ?
N3 C4 C3 115.22(19) . . ?
N3 C4 C5 121.8(2) . . ?
C5 C4 C3 123.0(2) . . ?
C8 C7 H7 120.9 . . ?
C6 C7 C8 118.1(2) . . ?
C6 C7 H7 120.9 . . ?
N1 C1 C2 109.3(2) . . ?
N1 C1 H1 125.4 . . ?
C2 C1 H1 125.4 . . ?
C4 C5 H5 120.6 . . ?
C6 C5 C4 118.8(2) . . ?
C6 C5 H5 120.6 . . ?
C7 C6 C5 119.6(2) . . ?
C7 C6 H6 120.2 . . ?
C5 C6 H6 120.2 . . ?
N6 C16 H16 118.5 . . ?
C15 C16 N6 123.0(13) . . ?
C15 C16 H16 118.5 . . ?
C12 C13 H13 118.4 . . ?
C14 C13 C12 123.2(12) . . ?
C14 C13 H13 118.4 . . ?
C16 C15 H15 120.7 . . ?
C16 C15 C14 118.7(16) . . ?
C14 C15 H15 120.7 . . ?
C13 C14 C15 116.9(15) . . ?
C13 C14 H14 121.6 . . ?
C15 C14 H14 121.6 . . ?
C11 C10 H10 129.2 . . ?
C11 C10 C9 101.6(7) . . ?
C9 C10 H10 129.2 . . ?
N4 C9 H9 124.0 . . ?
C10 C9 N4 112.0(8) . . ?
C10 C9 H9 124.0 . . ?
N1 B1 H1A 111.1(13) . . ?
N1 B1 H1B 106.6(14) . . ?
N4 B1 N1 108.43(19) . . ?
N4 B1 H1A 108.5(13) . . ?
N4 B1 H1B 108.3(15) . . ?
H1A B1 H1B 113.8(19) . . ?
N5 Li1 N3 108.14(18) 2_655 . ?
N5 Li1 N6 81.29(15) 2_655 2_655 ?
N2 Li1 N5 139.5(2) . 2_655 ?
N2 Li1 N3 79.56(15) . . ?
N2 Li1 N6 139.0(2) . 2_655 ?
N6 Li1 N3 93.16(17) 2_655 . ?
N4 C9A H9A 127.6 . . ?
N4 C9A C10A 104.9(14) . . ?
C10A C9A H9A 127.6 . . ?
C11 C10A H10A 125.9 . . ?
C9A C10A C11 108.3(14) . . ?
C9A C10A H10A 125.9 . . ?
C14A C15A H15A 120.6 . . ?
C14A C15A C16A 118.8(15) . . ?
C16A C15A H15A 120.6 . . ?
C15A C14A H14A 119.5 . . ?
C15A C14A C13A 121.1(16) . . ?
C13A C14A H14A 119.5 . . ?
C12 C13A H13A 122.9 . . ?
C14A C13A C12 114.3(12) . . ?
C14A C13A H13A 122.9 . . ?
N6 C16A C15A 122.5(14) . . ?
N6 C16A H16A 118.8 . . ?
C15A C16A H16A 118.8 . . ?

loop_
_geom_torsion_atom_site_label_1
_geom_torsion_atom_site_label_2
_geom_torsion_atom_site_label_3
_geom_torsion_atom_site_label_4
_geom_torsion
_geom_torsion_site_symmetry_1
_geom_torsion_site_symmetry_2
_geom_torsion_site_symmetry_3
_geom_torsion_site_symmetry_4
_geom_torsion_publ_flag
N5 N4 C9 C10 3.5(7) . . . . ?
N5 N4 B1 N1 87.0(2) . . . . ?
N5 N4 C9A C10A -9.2(13) . . . . ?
N5 C11 C12 N6 14.8(3) . . . . ?
N5 C11 C12 C13 -159.2(7) . . . . ?
N5 C11 C12 C13A -171.8(6) . . . . ?
N5 C11 C10 C9 -4.1(7) . . . . ?
N5 C11 C10A C9A 6.7(11) . . . . ?
N3 C8 C7 C6 0.2(4) . . . . ?
N3 C4 C5 C6 0.7(3) . . . . ?
N2 N1 C1 C2 0.0(2) . . . . ?
N2 N1 B1 N4 -55.3(2) . . . . ?
N2 C3 C2 C1 -0.1(2) . . . . ?
N2 C3 C4 N3 1.8(3) . . . . ?
N2 C3 C4 C5 -177.58(19) . . . . ?
N1 N2 C3 C2 0.1(2) . . . . ?
N1 N2 C3 C4 179.58(16) . . . . ?
N4 N5 C11 C12 -176.23(18) . . . . ?
N4 N5 C11 C10 6.5(4) . . . . ?
N4 N5 C11 C10A -11.5(6) . . . . ?
N4 C9A C10A C11 1.1(13) . . . . ?
N6 C12 C13 C14 9.4(13) . . . . ?
N6 C12 C13A C14A -8.6(14) . . . . ?
N6 C16 C15 C14 -7(2) . . . . ?
C11 N5 N4 C9 -5.8(4) . . . . ?
C11 N5 N4 B1 -173.6(2) . . . . ?
C11 N5 N4 C9A 14.1(7) . . . . ?
C11 C12 C13 C14 -176.6(7) . . . . ?
C11 C12 C13A C14A 179.2(9) . . . . ?
C11 C10 C9 N4 0.2(8) . . . . ?
C3 N2 N1 C1 0.0(2) . . . . ?
C3 N2 N1 B1 -178.30(18) . . . . ?
C3 C2 C1 N1 0.1(2) . . . . ?
C3 C4 C5 C6 -179.9(2) . . . . ?
C8 N3 C4 C3 179.88(18) . . . . ?
C8 N3 C4 C5 -0.8(3) . . . . ?
C8 C7 C6 C5 -0.2(3) . . . . ?
C12 N6 C16 C15 15.0(17) . . . . ?
C12 N6 C16A C15A -11.9(14) . . . . ?
C12 C11 C10 C9 178.9(4) . . . . ?
C12 C11 C10A C9A 167.7(8) . . . . ?
C12 C13 C14 C15 -2.8(18) . . . . ?
C2 C3 C4 N3 -178.8(2) . . . . ?
C2 C3 C4 C5 1.8(3) . . . . ?
C4 N3 C8 C7 0.3(3) . . . . ?
C4 C3 C2 C1 -179.5(2) . . . . ?
C4 C5 C6 C7 -0.3(3) . . . . ?
C1 N1 B1 N4 126.8(2) . . . . ?
C16 N6 C12 C11 170.1(6) . . . . ?
C16 N6 C12 C13 -15.1(9) . . . . ?
C16 C15 C14 C13 1(2) . . . . ?
C10 C11 C12 N6 -168.3(4) . . . . ?
C10 C11 C12 C13 17.7(9) . . . . ?
C9 N4 B1 N1 -77.2(5) . . . . ?
B1 N1 C1 C2 178.0(2) . . . . ?
B1 N4 C9 C10 169.6(5) . . . . ?
B1 N4 C9A C10A 178.6(7) . . . . ?
Li1 N5 N4 C9 -151.9(5) 2_655 . . . ?
Li1 N5 N4 B1 40.2(3) 2_655 . . . ?
Li1 N5 N4 C9A -132.1(7) 2_655 . . . ?
Li1 N5 C11 C12 -20.3(3) 2_655 . . . ?
Li1 N5 C11 C10 162.4(4) 2_655 . . . ?
Li1 N5 C11 C10A 144.5(6) 2_655 . . . ?
Li1 N3 C8 C7 177.9(2) . . . . ?
Li1 N3 C4 C3 1.9(2) . . . . ?
Li1 N3 C4 C5 -178.72(19) . . . . ?
Li1 N2 N1 C1 -174.1(2) . . . . ?
Li1 N2 N1 B1 7.7(3) . . . . ?
Li1 N2 C3 C2 175.76(18) . . . . ?
Li1 N2 C3 C4 -4.7(2) . . . . ?
Li1 N6 C12 C11 -0.9(2) 2_655 . . . ?
Li1 N6 C12 C13 174.0(6) 2_655 . . . ?
Li1 N6 C12 C13A -173.0(7) 2_655 . . . ?
Li1 N6 C16 C15 -175.6(12) 2_655 . . . ?
Li1 N6 C16A C15A 176.3(9) 2_655 . . . ?
C9A N4 B1 N1 -101.2(8) . . . . ?
C10A C11 C12 N6 -143.8(7) . . . . ?
C10A C11 C12 C13A 29.6(10) . . . . ?
C15A C14A C13A C12 2.8(18) . . . . ?
C14A C15A C16A N6 8(2) . . . . ?
C16A N6 C12 C11 -174.9(7) . . . . ?
C16A N6 C12 C13A 13.0(9) . . . . ?
C16A C15A C14A C13A -3(2) . . . . ?

_shelx_res_file                  
;
TITL JRT248_230907_0ma_a.res in C2/c
    jrt248_230907_0ma_a.res
    created by SHELXL-2019/1 at 15:44:49 on 21-Feb-2024
REM Old TITL JRT248_230907_0ma in C2/c
REM SHELXT solution in C2/c
REM R1 0.242, Rweak 0.003, Alpha 0.014, Orientation as input
REM Formula found by SHELXT: C16A Li N6
CELL 0.71073 10.5827 21.2856 14.616 90 104.567 90
ZERR 4 0.0005 0.0011 0.0006 0 0.002 0
LATT 7
SYMM -X,+Y,0.5-Z
SFAC C H B Li N
UNIT 128 112 8 8 48
EQIV $1 1-X,+Y,0.5-Z

L.S. 25
PLAN  5
SIZE 0.2 0.1 0.1
TEMP -173.15
CONF
FREE Li1 Li1_$1
LIST 6
MORE -1
BOND $H
fmap 2
acta
SHEL 9999 0.8
OMIT 0 2 0
OMIT 1 1 0
OMIT -1 1 1
OMIT -1 3 2
OMIT 1 5 0
OMIT -2 4 3
OMIT 0 2 2
OMIT 3 1 2
OMIT -1 1 3
REM <olex2.extras>
REM <HklSrc "%.\\JRT248_230907_0ma_a.hkl">
REM </olex2.extras>

WGHT    0.079300    4.641300
FVAR       0.29272
N5    5    0.334223    0.401614    0.271950    11.00000    0.03277    0.02783 =
         0.03362   -0.00579    0.01373   -0.00350
N3    5    0.782386    0.383622    0.464590    11.00000    0.04331    0.03306 =
         0.03324    0.00500    0.01505    0.00559
N2    5    0.552122    0.325721    0.431336    11.00000    0.04476    0.02300 =
         0.03547   -0.00001    0.01901   -0.00036
N1    5    0.443821    0.291387    0.430853    11.00000    0.05455    0.02231 =
         0.04008    0.00016    0.02586   -0.00456
N4    5    0.281038    0.363714    0.326768    11.00000    0.04114    0.04346 =
         0.03817    0.00176    0.02183   -0.00430
N6    5    0.373583    0.492321    0.151084    11.00000    0.02984    0.03327 =
         0.04518    0.00479    0.00761   -0.00247
C11   1    0.287944    0.459833    0.278685    11.00000    0.04170    0.03524 =
         0.03338   -0.00442    0.01042    0.00893
C3    1    0.640152    0.312257    0.513205    11.00000    0.05469    0.02329 =
         0.03261    0.00012    0.02271    0.00573
C8    1    0.896664    0.413449    0.477199    11.00000    0.04181    0.03921 =
         0.03732    0.00433    0.01454    0.00300
AFIX  43
H8    2    0.907223    0.442319    0.430110    11.00000   -1.20000
AFIX   0
C12   1    0.322331    0.510428    0.222088    11.00000    0.03663    0.02833 =
         0.03467   -0.00531   -0.00235    0.00505
C2    1    0.588399    0.268724    0.566231    11.00000    0.06733    0.02769 =
         0.03484    0.00297    0.02384    0.00290
AFIX  43
H2    2    0.629458    0.251309    0.626183    11.00000   -1.20000
AFIX   0
C4    1    0.767254    0.342886    0.531646    11.00000    0.05238    0.02585 =
         0.02977    0.00098    0.01955    0.00719
C7    1    1.000470    0.404405    0.555428    11.00000    0.04478    0.04489 =
         0.03819   -0.00300    0.01219    0.00313
AFIX  43
H7    2    1.080181    0.426562    0.561994    11.00000   -1.20000
AFIX   0
C1    1    0.464287    0.257079    0.511253    11.00000    0.07539    0.02422 =
         0.04433    0.00132    0.03603   -0.00402
AFIX  43
H1    2    0.402834    0.229355    0.527264    11.00000   -1.20000
AFIX   0
C5    1    0.867598    0.330869    0.612214    11.00000    0.06362    0.03777 =
         0.02669    0.00177    0.01645    0.00769
AFIX  43
H5    2    0.855491    0.301626    0.658372    11.00000   -1.20000
AFIX   0
C6    1    0.984827    0.362287    0.623580    11.00000    0.05588    0.04864 =
         0.03030   -0.00112    0.00831    0.00544
AFIX  43
H6    2    1.054249    0.354944    0.677979    11.00000   -1.20000
AFIX   0
PART 1
C16   1    0.392077    0.533431    0.084296    10.50000    0.01989    0.03766 =
         0.04299    0.00295   -0.00850   -0.00314
AFIX  43
H16   2    0.408378    0.517083    0.027874    10.50000   -1.20000
AFIX   0
C13   1    0.320023    0.576986    0.235897    10.50000    0.02631    0.02210 =
         0.04426   -0.00487    0.00542   -0.00140
AFIX  43
H13   2    0.297374    0.592330    0.290708    10.50000   -1.20000
AFIX   0
C15   1    0.388335    0.595885    0.094517    10.50000    0.03167    0.02955 =
         0.04286    0.00467    0.00408    0.00178
AFIX  43
H15   2    0.411457    0.623158    0.049897    10.50000   -1.20000
AFIX   0
C14   1    0.349395    0.620338    0.172819    10.50000    0.02503    0.01921 =
         0.05051    0.00624    0.00214    0.00054
AFIX  43
H14   2    0.343457    0.664301    0.182144    10.50000   -1.20000
AFIX   0
C10   1    0.216288    0.464966    0.343066    10.66670    0.05458    0.03947 =
         0.05430   -0.00858    0.02979    0.00646
AFIX  43
H10   2    0.178242    0.501295    0.362870    10.66670   -1.20000
AFIX   0
C9    1    0.213093    0.403535    0.372323    10.66670    0.05270    0.05634 =
         0.05869   -0.00404    0.04081   -0.00277
AFIX  43
H9    2    0.169455    0.390098    0.418289    10.66670   -1.20000
AFIX   0
PART 0
B1    3    0.323164    0.294179    0.344598    11.00000    0.05114    0.03494 =
         0.04724   -0.00263    0.02321   -0.01368
LI1   4    0.610479    0.393092    0.352407    11.00000    0.04544    0.03287 =
         0.03830    0.00359    0.01784    0.00006
H1A   2    0.348176    0.274555    0.276835    11.00000    0.04425
H1B   2    0.244795    0.268668    0.364913    11.00000    0.05482
PART 2
C9A   1    0.182007    0.387541    0.353866    10.33330    0.03052    0.04676 =
         0.04822    0.01644    0.02006    0.00640
AFIX  43
H9A   2    0.125314    0.366487    0.384847    10.33330   -1.20000
AFIX   0
C10A  1    0.178363    0.448311    0.328159    10.33330    0.04371    0.04118 =
         0.04348   -0.00004    0.02292    0.00714
AFIX  43
H10A  2    0.118196    0.478858    0.338830    10.33330   -1.20000
AFIX   0
C15A  1    0.376915    0.605256    0.123702    10.50000    0.03225    0.02766 =
         0.07855    0.00672    0.00737   -0.00249
AFIX  43
H15A  2    0.395929    0.638579    0.086029    10.50000   -1.20000
AFIX   0
C14A  1    0.316470    0.616785    0.193185    10.50000    0.03919    0.03187 =
         0.07006    0.00408   -0.00697   -0.00821
AFIX  43
H14A  2    0.296778    0.658867    0.206285    10.50000   -1.20000
AFIX   0
C13A  1    0.283467    0.569241    0.244520    10.50000    0.04259    0.02553 =
         0.04313   -0.00192   -0.00439    0.00028
AFIX  43
H13A  2    0.237576    0.575801    0.291833    10.50000   -1.20000
AFIX   0
C16A  1    0.412094    0.541295    0.107770    10.50000    0.02576    0.04832 =
         0.05326    0.02174   -0.00625   -0.01307
AFIX  43
H16A  2    0.464594    0.533821    0.064865    10.50000   -1.20000
AFIX   0
HKLF 4


REM  JRT248_230907_0ma_a.res in C2/c
REM wR2 = 0.1817, GooF = S = 1.157, Restrained GooF = 1.157 for all data
REM R1 = 0.0610 for 2466 Fo > 4sig(Fo) and 0.0870 for all 3249 data
REM 279 parameters refined using 0 restraints

END

WGHT      0.0793      4.6413

REM Highest difference peak  0.216,  deepest hole -0.326,  1-sigma level  0.061
Q1    1   0.3554  0.2261  0.4999  11.00000  0.05    0.22
Q2    1   0.0000  0.4973  0.2500  10.50000  0.05    0.19
Q3    1   0.1983  0.6209  0.3254  11.00000  0.05    0.18
Q4    1   0.3337  0.2722  0.5292  11.00000  0.05    0.18
Q5    1   0.0640  0.4088  0.2541  11.00000  0.05    0.18
;
_shelx_res_checksum              12732
_olex2_submission_special_instructions 'No special instructions were received'
